# Supplementary material for: CDK1 and CEP97 cooperatively control centriole length to orchestrate ciliogenesis and developmental patterning
Source: Genes Dev. 2026 Jul 1;40(13-14):1133–51. doi: 10.1101/gad.353426.125 (PMC13322075; doi:10.1101/gad.353426.125)
Supplement: Supplement 2 [file Supplemental_Tables.xlsx]

## Sheet: Legend
Supplemental tables
CDK1 and CEP97 Cooperatively Control Centriole Length to Orchestrate Ciliogenesis and Developmental Patterning
Table S1	All unique phosphopeptides identified in the centrosomal phospho-proteomics experiment.
Table S2	Candidate centrosomal phosphoproteome
Table S3	Example functions of centrosomal phosphoproteins.
Table S4	Label free quantification of the centrosomal phospho-proteome upon CDK1 inhibition.
Table S5	Known functions of CDK1 regulated centrosomal proteins.
Table S6	gRNA sequences for CRISPR-Cas9-based knockout generation in RPE1 cells.
Table S7	Antibodies and dilutions used in this study.

## Sheet: Table_S1
Table S1	All unique phosphopeptides identified in the centrosomal phospho-proteomics experiment.
	Protein.Gene	Protein.Accession	phosphopeptide	aa_pos
1	KAT6A	A0A3F2YNX6	WTPVIVS[+80]NSVVSEEEEEEAEEGENEEPQCQER	S782
7	KAT6A	A0A3F2YNX6	WTPVIVSNSVVS[+80]EEEEEEAEEGENEEPQCQER	S787
13	KAT6A	A0A3F2YNX6	SSS[+80]PPILTKPTLK	S1003
19	KAT6A	A0A3F2YNX6	SKDEEEDEES[+80]DDADDTPILKPVSLLR	S1115
25	CIBAR1	A1XBS5	KDQQAEDDEDDELDVT[+80]EEENFLK	T282
31	CIBAR1	A1XBS5	DQQAEDDEDDELDVT[+80]EEENFLK	T282
37	MEIOC	A2RUB1	NDYGS[+80]ETDLYGLVSNILEEQDK	S130
43	CCDC66	A2RUB6	SPSS[+80]PVPVVK	S797
49	CCDC88B	A6NC98	SLEPPPGS[+80]PGEAPLAGAAPSLQDEVR	S436
55	CCDC88B	A6NC98	EDPVLPVLEEAPQT[+80]PVAFDHSPQGLVQK	T507
61	CCDC88B	A6NC98	EDPVLPVLEEAPQTPVAFDHS[+80]PQGLVQK	S514
67	CCDC88B	A6NC98	RS[+80]SLQSPASVAPPQGPGTK	S596
73	CCDC88B	A6NC98	S[+80]SLQSPASVAPPQGPGTK	S596
79	CCDC88B	A6NC98	LGADGAGS[+80]TESLGGPPETELPEGR	S1345
85	CCDC88B	A6NC98	LGADGAGST[+80]ESLGGPPETELPEGR	T1346
91	CCDC88B	A6NC98	LGADGAGS[+80]T[+80]ESLGGPPETELPEGR	S1345, T1346
97	CCDC88B	A6NC98	LGADGAGS[+80]TES[+80]LGGPPETELPEGR	S1345, S1348
103	CCDC88B	A6NC98	LGADGAGST[+80]ES[+80]LGGPPETELPEGR	T1346, S1348
109	CCDC88B	A6NC98	EGPEVQEPEKRPLT[+80]PSLS[+80]Q	T1471, S1475
115	TBKBP1	A7MCY6	HS[+80]PAPQCPSPSPPAR	S342
121	TBKBP1	A7MCY6	AAPPCPPCQS[+80]PVPQR	S365
127	TBKBP1	A7MCY6	S[+80]PVPPCPSPQQR	S372
133	TBKBP1	A7MCY6	S[+80]PVPPCPS[+80]PQQR	S372, S379
139	TBKBP1	A7MCY6	S[+80]PASPSCPSPVPQR	S385
145	TBKBP1	A7MCY6	SPASPSCPS[+80]PVPQR	S393
151	TBKBP1	A7MCY6	S[+80]PAS[+80]PSCPSPVPQR	S385, S388
157	TBKBP1	A7MCY6	S[+80]PASPSCPS[+80]PVPQR	S385, S393
163	TBKBP1	A7MCY6	SPAS[+80]PSCPS[+80]PVPQR	S388, S393
169	TBKBP1	A7MCY6	S[+80]PVPPSCQSPSPQR	S400
175	TBKBP1	A7MCY6	S[+80]PVPPSCPAPQPRPPPPPPPGER	S415
181	TBKBP1	A7MCY6	S[+80]YSELAEGAAYAGASPPWLQAEAATLPKPR	S461
187	TBKBP1	A7MCY6	AYGSELYGPGRPLS[+80]PR	S504
193	TBKBP1	A7MCY6	QPSEEDEWAVPTSPPS[+80]PEVGTIR	S534
205	POM121C	A8CG34	S[+80]SSMSSLTGAYTSGIPSSSR	S368
211	POM121C	A8CG34	NGPSSS[+80]PFSSPASSR	S412
217	POM121C	A8CG34	APPTLQAETATKPQATS[+80]APSPAPK	S671
223	POM121C	A8CG34	APPTLQAETATKPQATSAPS[+80]PAPK	S674
229	PGRMC1	O00264	GDQPAAS[+80]GDSDDDEPPPLPR	S54
235	PGRMC1	O00264	GDQPAASGDS[+80]DDDEPPPLPR	S57
241	PGRMC1	O00264	EGEEPTVYS[+80]DEEEPKDESAR	S181
247	PLK4	O00444	HYT[+80]LCGTPNYISPEIATR	T170
253	PLK4	O00444	S[+80]STDFSSSGDGNSFYTQWGNQETSNSGR	S330
259	PLK4	O00444	S[+80]STDFSSSGDGNS[+80]FYTQWGNQETSNSGR	S330, S342
265	PLK4	O00444	SGGGENEERYS[+80]PTDNNANIFNFFK	S421
271	PLK4	O00444	Y[+80]SPTDNNANIFNFFK	Y420
277	PLK4	O00444	TSS[+80]SSGSFERPDNNQALSNHLCPGK	S439
283	PLK4	O00444	TSSSSGS[+80]FERPDNNQALSNHLCPGK	S443
289	PLK4	O00444	TSS[+80]SSGS[+80]FERPDNNQALSNHLCPGK	S439, S443
295	PLK4	O00444	SITS[+80]PLVAHR	S592
301	PLK4	O00444	GFPLADRPPS[+80]PTDNISR	S665
307	PLK4	O00444	ALS[+80]PPPSVDSNYPTR	S817
313	TRAF5	O00463	QNS[+80]GNSISLDFEPSIEYQFVER	S19
319	KPNA3	O00505	NVPQEESLEDS[+80]DVDADFK	S60
325	MPHOSPH10	O00566	KS[+80]PVFS[+80]DEDSDLDFDISK	S163, S167
331	MPHOSPH10	O00566	KS[+80]PVFSDEDS[+80]DLDFDISK	S163, S171
337	MPHOSPH10	O00566	SPVFS[+80]DEDSDLDFDISK	S167
343	MPHOSPH10	O00566	SPVFSDEDS[+80]DLDFDISK	S171
349	MPHOSPH10	O00566	S[+80]PVFS[+80]DEDSDLDFDISK	S163, S167
355	MPHOSPH10	O00566	S[+80]PVFSDEDS[+80]DLDFDISK	S163, S171
361	MPHOSPH10	O00566	S[+80]PVFSDEDS[+80]DLDFDISKLEQQSK	S163, S171
367	MPHOSPH10	O00566	KDDNDEEEEDIDFFEDIDS[+80]DEDEGGLFGSK	S242
373	NOP56	O00567	LAALALAS[+80]SENSSSTPEECEEMSEKPK	S461
379	NOP56	O00567	LAALALASSENSSST[+80]PEECEEMSEKPK	T468
385	NOP56	O00567	LAALALAS[+80]S[+80]ENSSSTPEECEEMSEKPK	S461, S462
391	NOP56	O00567	LAALALAS[+80]SENS[+80]SSTPEECEEMSEKPK	S461, S465
403	NOP56	O00567	LAALALASS[+80]ENSSSTPEECEEMSEKPK	S462
415	NOP56	O00567	SFSKEELMSS[+80]DLEETAGSTSIPK	S520
421	NOP56	O00567	SFSKEELMS[+80]SDLEETAGSTSIPK	S519
427	NOP56	O00567	EELMS[+80]SDLEETAGSTSIPK	S519
433	NOP56	O00567	EELMSS[+80]DLEETAGSTSIPK	S520
451	NOP56	O00567	FSKEEPVS[+80]SGPEEAVGK	S569
457	NOP56	O00567	EEPVS[+80]SGPEEAVGK	S569
463	NOP56	O00567	EEPVSS[+80]GPEEAVGK	S570
469	NOP56	O00567	EEPVS[+80]S[+80]GPEEAVGK	S569, S570
475	IRS4	O14654	S[+80]DSESEEEDLPVGEEVCK	S64
481	IRS4	O14654	S[+80]DS[+80]ESEEEDLPVGEEVCK	S64, S66
487	IRS4	O14654	AVS[+80]VPASFFR	S427
493	IRS4	O14654	VS[+80]PPPAPSPPK	S751
499	IRS4	O14654	VSPPPAPS[+80]PPK	S757
505	IRS4	O14654	AAVSAFPTDS[+80]LER	S1107
511	EI24	O14681	TVYLQSALSS[+80]STSAEK	S317
517	EI24	O14681	TVYLQSALSSSTS[+80]AEK	S320
523	EI24	O14681	TVYLQSALS[+80]SSTSAEKFPSPHPSPAK	S316
529	XPO1	O14980	LIS[+80]GWVSR	S760
535	ZNF646	O15015	S[+80]PPLQLSEAELLNQLQR	S930
541	U2SURP	O15042	LYSILQGDS[+80]PTK	S485
547	TRIM24	O15164	TVQS[+80]PNSSVPSPGLAGPVTMTSVHPPIR	S660
553	TRIM24	O15164	TVQSPNS[+80]SVPSPGLAGPVTMTSVHPPIR	S663
559	TRIM24	O15164	T[+80]VQSPNSSVPSPGLAGPVTMTSVHPPIR	T657
571	TRIM24	O15164	SEWLDPSQKS[+80]PLHVGETR	S811
577	TRIM24	O15164	S[+80]PLHVGETR	S811
583	TRIM24	O15164	NES[+80]EDNKFSDDSDDDFVQPR	S1019
589	TRIM24	O15164	NESEDNKFSDDS[+80]DDDFVQPR	S1028
595	TRIM24	O15164	NES[+80]EDNKFS[+80]DDSDDDFVQPR	S1019, S1025
601	TRIM24	O15164	NESEDNKFS[+80]DDS[+80]DDDFVQPR	S1025, S1028
607	TRIM24	O15164	FSDDS[+80]DDDFVQPR	S1028
613	PGRMC2	O15173	LLKPGEEPSEYT[+80]DEEDTK	T211
619	CASC3	O15234	LEQTSVRDPS[+80]PEADAPVLGSPEK	S363
625	CASC3	O15234	DPS[+80]PEADAPVLGSPEK	S363
631	RRP8	O43159	ALEAASLSQHPPSLCIS[+80]DSEEEEEER	S62
637	RRP8	O43159	ALEAASLSQHPPSLCISDS[+80]EEEEEER	S64
643	RRP8	O43159	ALEAASLSQHPPSLCIS[+80]DS[+80]EEEEEER	S62, S64
649	RRP8	O43159	QSPGST[+80]SPKPPHTLSR	T175
655	PJA2	O43164	SSAGDTEFVHQNS[+80]QEIQR	S253
661	SIPA1L1	O43166	GS[+80]GFSLDVIDGPISQR	S255
667	SIPA1L1	O43166	GS[+80]GFS[+80]LDVIDGPISQR	S255, S258
673	SIPA1L1	O43166	VLPAFRES[+80]PSGR	S1255
679	SIPA1L1	O43166	QDPVVHLS[+80]PNK	S1270
691	SIPA1L1	O43166	S[+80]SPKEELHPAAPSQLAPSFSSSSSSSSGPR	S1442
697	SIPA1L1	O43166	LIDLES[+80]PTPESQK	S1549
703	SIPA1L1	O43166	FHALS[+80]SPQSPFPSTPTSR	S1564
709	SIPA1L1	O43166	FHALSSPQS[+80]PFPSTPTSR	S1568
715	SIPA1L1	O43166	TLS[+80]DESIYNSQR	S1585
721	SIPA1L1	O43166	AS[+80]LLDQALPNDVLFSSTYPSLPK	S1603
727	SIPA1L1	O43166	SLHGEFS[+80]ASDS[+80]SLTDIQETR	S1645, S1649
733	SIPA1L1	O43166	SLHGEFSAS[+80]DS[+80]SLTDIQETR	S1647, S1649
739	SIPA1L1	O43166	SLHGEFSASDS[+80]S[+80]LTDIQETR	S1649, S1650
745	CCP110	O43303	IQEAS[+80]LSTESFLPAQSESISLIR	S19
751	CCP110	O43303	QCDSS[+80]NISHVENEAFPK	S177
763	CCP110	O43303	LPSPEPS[+80]MSPK	S370
769	CCP110	O43303	LPSPEPSMS[+80]PK	S372
775	CCP110	O43303	LPS[+80]PEPSMS[+80]PK	S366, S372
787	CCP110	O43303	S[+80]RTSSACHILINNPINACELS[+80]PK	S380, S400
793	CCP110	O43303	TSSACHILINNPINACELS[+80]PK	S400
799	CCP110	O43303	TS[+80]SACHILINNPINACELS[+80]PK	S383, S400
805	CCP110	O43303	NPS[+80]PLLMQNQNTR	S551
811	CCP110	O43303	QQMDTPMVSCGNEQFLDNS[+80]FEK	S580
823	MAP3K7	O43318	S[+80]IQDLTVTGTEPGQVSSR	S439
829	THAP12	O43422	ETNNSNAQNPS[+80]EEEGEGQDEDILPLTLEEK	S141
835	SUV39H1	O43463	MDSNFGLAGLPGS[+80]PK	S391
847	OIP5	O43482	GS[+80]SPLGPAGLGAEEPAAGPQLPSWLQPER	S47
853	OIP5	O43482	ILSEVTPDQS[+80]KPEN	S225
859	NUDT21	O43809	MSVVPPNRS[+80]QTGWPR	S9
865	CFAP410	O43822	ALS[+80]EGEEITAAPER	S136
871	CFAP410	O43822	LCCTLSSLSSAAETGRDPLDS[+80]EEEATSGAQDER	S177
877	AKAP8	O43823	VDSEGDFS[+80]ENDDAAGDFR	S328
883	AKAP8	O43823	S[+80]GDEEFKGEDELCDSGR	S339
889	RAD21	O60216	EGS[+80]AFEDDDMLVSTTTSNLLLESEQSTSNLNEK	S175
901	SMARCA5	O60264	GGPEGVAAQAVASAASAGPADAEMEEIFDDAS[+80]PGK	S66
913	SMARCA5	O60264	GGPEGVAAQAVASAASAGPADAEMEEIFDDAS[+80]PGKQK	S66
925	SMARCA5	O60264	TPTS[+80]PLK	S116
931	SIPA1L3	O60292	T[+80]TPTMSEEPPLDLTGK	T1702
937	KATNIP	O60303	S[+80]SPGPDTLVVLEFNPASK	S252
943	MCM3AP	O60318	SESTDSLGGLS[+80]PSEVTAIQCK	S430
949	MCM3AP	O60318	KPGDGEVS[+80]PSTEDAPFQHSPLGK	S527
955	MCM3AP	O60318	KPGDGEVSPSTEDAPFQHS[+80]PLGK	S538
961	MCM3AP	O60318	KPGDGEVS[+80]PSTEDAPFQHS[+80]PLGK	S527, S538
967	SORBS3	O60504	LCDDGPQLPT[+80]SPR	T529
973	CDC40	O60508	S[+80]PSSKPSLAVAVDSAPEVAVK	S43
979	CDC40	O60508	SPSS[+80]KPSLAVAVDSAPEVAVK	S46
985	CDC40	O60508	SPSSKPS[+80]LAVAVDSAPEVAVK	S49
991	HNRNPCL1	O60812	MES[+80]EGGAEDS[+80]AEEGDPLDDDVNEDQGDDQLELIKDDEK	S240, S247
997	H2BC12	O60814 / P06899 / P23527 / P33778 / P57053 / P58876 / P62807 / Q16778 / Q5QNW6 / Q8N257 / Q93079 / Q99879 / Q99880 / U3KQK0	AMGIMNS[+80]FVNDIFER	S65
1009	DKC1	O60832	ES[+80]ESESDETPPAAPQLIK	S451
1015	DKC1	O60832	ESES[+80]ESDETPPAAPQLIK	S453
1021	DKC1	O60832	ESESES[+80]DETPPAAPQLIK	S455
1027	DKC1	O60832	ES[+80]ES[+80]ESDETPPAAPQLIK	S451, S453
1033	DKC1	O60832	AGLESGAEPGDGDS[+80]DTTK	S494
1039	EIF5B	O60841	NKPGPNIES[+80]GNEDDDASFK	S214
1045	ZC3H11A	O75152	TVLPTVPES[+80]PEEEVK	S108
1051	ZC3H11A	O75152	LSVQSNPS[+80]PQLR	S132
1057	ZC3H11A	O75152	VESSENVPSPTHPPVVINAADDDEDDDDQFS[+80]EEGDETK	S171
1063	NPHP4	O75161	IFSNQPDS[+80]PISASQDK	S142
1069	NPHP4	O75161	IFSNQPDS[+80]PISASQDKR	S142
1075	NPHP4	O75161	FQFSLGS[+80]EEHLDAPTEPVSGPK	S451
1081	NPHP4	O75161	KPPTS[+80]PSSPPAPVPR	S478
1087	NPHP4	O75161	KPPTSPS[+80]SPPAPVPR	S480
1093	NPHP4	O75161	KPPTSPSS[+80]PPAPVPR	S481
1099	NPHP4	O75161	KPPTS[+80]PS[+80]SPPAPVPR	S478, S480
1105	NPHP4	O75161	VLAAPQNSPVGPGLSISQLAAS[+80]PR	S510
1111	NPHP4	O75161	VLAAPQNS[+80]PVGPGLSISQLAAS[+80]PR	S496, S510
1117	ANKRD17	O75179	EHYPVSSPS[+80]SPSPPAQPGGVSR	S2044
1123	ANKRD17	O75179	APS[+80]PAPSSVPLGSEKPSNVSQDR	S2401
1129	MACROH2A1	O75367	GKLEAIIT[+80]PPPAK	T129
1135	MACROH2A1	O75367	LEAIIT[+80]PPPAK	T129
1141	MACROH2A1	O75367	AAS[+80]ADSTTEGTPADGFTVLSTK	S170
1147	MACROH2A1	O75367	AASADS[+80]TTEGTPADGFTVLSTK	S173
1153	MACROH2A1	O75367	AASADSTTEGT[+80]PADGFTVLSTK	T178
1159	MACROH2A1	O75367	AAS[+80]ADS[+80]TTEGTPADGFTVLSTK	S170, S173
1165	SRSF10	O75494	S[+80]FDYNYR	S133
1171	SF3B1	O75533	LDPFADGGKT[+80]PDPK	T142
1177	PRKRA	O75569	AEAPPLEREDS[+80]GTFSLGK	S18
1183	PRKRA	O75569	EDS[+80]GTFSLGK	S18
1189	SNRNP200	O75643	EEAS[+80]DDDMEGDEAVVR	S225
1201	OFD1	O75665	S[+80]ISVEGSSLLIGASNSLVADHLQR	S61
1207	OFD1	O75665	SIS[+80]VEGSSLLIGASNSLVADHLQR	S63
1213	OFD1	O75665	ESCNMETQTS[+80]STFNRDSLAEK	S164
1219	OFD1	O75665	ESCNMETQTSSTFNRDS[+80]LAEK	S171
1231	OFD1	O75665	IKFES[+80]LEIK	S195
1237	OFD1	O75665	S[+80]LTTQVADLK	S534
1243	OFD1	O75665	S[+80]VNGLINGNVVPCNGEISGDFLNNPFK	S569
1249	OFD1	O75665	SVNGLINGNVVPCNGEIS[+80]GDFLNNPFK	S586
1255	OFD1	O75665	ITNYPTAWVEGS[+80]SPDSDLEFVANTK	S619
1261	OFD1	O75665	ITNYPTAWVEGSSPDS[+80]DLEFVANTK	S623
1267	OFD1	O75665	ITNYPTAWVEGS[+80]S[+80]PDSDLEFVANTK	S619, S620
1273	OFD1	O75665	ITNYPTAWVEGS[+80]SPDS[+80]DLEFVANTK	S619, S623
1279	OFD1	O75665	S[+80]PPSLHLLEAFK	S669
1285	OFD1	O75665	S[+80]PPS[+80]LHLLEAFK	S669, S672
1291	OFD1	O75665	NITS[+80]SSPER	S684
1297	OFD1	O75665	NITSSS[+80]PER	S686
1303	OFD1	O75665	VVSEQPQVGT[+80]LEER	T706
1309	OFD1	O75665	NDVVEALTGS[+80]AASR	S720
1315	OFD1	O75665	NDVVEALTGSAAS[+80]R	S723
1321	OFD1	O75665	NDVVEALT[+80]GS[+80]AASR	T718, S720
1327	OFD1	O75665	NDVVEALTGS[+80]AAS[+80]R	S720, S723
1333	OFD1	O75665	S[+80]LESEMYLEGLGR	S745
1345	OFD1	O75665	S[+80]HIASPSPCPDR	S758
1351	OFD1	O75665	SHIAS[+80]PSPCPDR	S762
1357	OFD1	O75665	MPLPS[+80]PTESR	S774
1369	OFD1	O75665	HSLSIPPVS[+80]SPPEQK	S788
1375	OFD1	O75665	HSLSIPPVSS[+80]PPEQK	S789
1381	OFD1	O75665	HS[+80]LSIPPVS[+80]SPPEQK	S781, S788
1387	OFD1	O75665	HS[+80]LSIPPVSS[+80]PPEQK	S781, S789
1393	OFD1	O75665	QTELQDKS[+80]EFSDVDK	S808
1399	OFD1	O75665	QTELQDKSEFS[+80]DVDK	S811
1405	OFD1	O75665	SEFS[+80]DVDKLAFK	S811
1411	OFD1	O75665	LAFKDNEEFES[+80]S[+80]FESAGNMPR	S826, S827
1417	OFD1	O75665	LAFKDNEEFES[+80]SFES[+80]AGNMPR	S826, S830
1423	OFD1	O75665	LAFKDNEEFESSFES[+80]AGNMPR	S830
1429	OFD1	O75665	DNEEFES[+80]SFESAGNMPR	S826
1435	OFD1	O75665	DNEEFESS[+80]FESAGNMPR	S827
1441	OFD1	O75665	DNEEFESSFES[+80]AGNMPR	S830
1447	OFD1	O75665	DNEEFES[+80]SFES[+80]AGNMPR	S826, S830
1453	OFD1	O75665	DNEEFESS[+80]FES[+80]AGNMPR	S827, S830
1471	OFD1	O75665	QLEMGGLS[+80]PAGDMSHVDAAAAAVPLSYQHPSVDQK	S844
1477	OFD1	O75665	QLEMGGLSPAGDMS[+80]HVDAAAAAVPLSYQHPSVDQK	S850
1507	OFD1	O75665	ELEMENELEMS[+80]NQEIK	S943
1525	OFD1	O75665	ELEMENELEMS[+80]NQEIKDK	S943
1543	OFD1	O75665	MVQEGS[+80]LVDTLQSSDK	S986
1555	OFD1	O75665	VES[+80]LTGFSHEELDDSW	S999
1561	OFD1	O75665	VESLTGFS[+80]HEELDDSW	S1004
1567	OFD1	O75665	VESLTGFSHEELDDS[+80]W	S1011
1573	OFD1	O75665	VES[+80]LTGFSHEELDDS[+80]W	S999, S1011
1579	OFD1	O75665	VESLTGFS[+80]HEELDDS[+80]W	S1004, S1011
1585	SURF6	O75683	ELS[+80]PAALEK	S138
1591	UTP20	O75691	SLSDNGQPGT[+80]PDPADSGGTSAK	T1741
1597	FLOT1	O75955	ITLVSSGS[+80]GTMGAAK	S385
1603	FLOT1	O75955	ITLVS[+80]SGSGTMGAAK	S382
1609	FLOT1	O75955	ITLVSSGSGT[+80]MGAAK	T387
1615	RSL1D1	O76021	SDS[+80]EDICLFTK	S92
1621	RSL1D1	O76021	AT[+80]NESEDEIPQLVPIGK	T358
1627	RSL1D1	O76021	ATNES[+80]EDEIPQLVPIGK	S361
1633	TOMM70	O94826	AS[+80]PAPGSGHPEGPGAHLDMNSLDR	S91
1645	SUPT7L	O94864	TEES[+80]EPLPSCPGSPPLPDDLLPLDCK	S99
1651	PHF14	O94880	NSADDEELTNDS[+80]LTLSQSK	S290
1657	PHF14	O94880	NSADDEELT[+80]NDS[+80]LTLSQSK	T287, S290
1663	PHF14	O94880	SNEDS[+80]LILEK	S302
1669	MTCL2	O94964	TGQPAQPAPSAQQPPRPPAS[+80]PDEPSVAASSVGSSR	S175
1675	WDR47	O94967	LSPYPS[+80]SPMR	S296
1687	WDR47	O94967	NELRDST[+80]EQFQEYYR	T423
1693	TRIM37	O94972	S[+80]RDLSPPDNHLSPQNDDALETR	S450
1699	TRIM37	O94972	DLS[+80]PPDNHLSPQNDDALETR	S454
1705	TRIM37	O94972	DLSPPDNHLS[+80]PQNDDALETR	S461
1711	CEP152	O94986	MS[+80]LDFGSVALPVQNEDEEYDEEDYER	S2
1723	CEP152	O94986	MSLDFGS[+80]VALPVQNEDEEYDEEDYER	S7
1729	CEP152	O94986	MS[+80]LDFGSVALPVQNEDEEYDEEDYEREK	S2
1735	CEP152	O94986	SQS[+80]VNGYNEIQSLYAGEK	S85
1741	CEP152	O94986	HPVYHPEEGGDEGGS[+80]GYSPPSK	S130
1747	CEP152	O94986	HPVYHPEEGGDEGGSGYS[+80]PPSK	S133
1753	CEP152	O94986	HPVYHPEEGGDEGGS[+80]GYS[+80]PPSK	S130, S133
1759	CEP152	O94986	HPVYHPEEGGDEGGS[+80]GYSPPS[+80]K	S130, S136
1765	CEP152	O94986	QQLVDLHHS[+80]ESLQR	S349
1771	CEP152	O94986	QQLVDLHHSES[+80]LQR	S351
1777	CEP152	O94986	LGIHPS[+80]DSEGELNIELTESYVDLGIK	S495
1783	CEP152	O94986	VTS[+80]IVQEEDPNEELSK	S526
1789	CEP152	O94986	VTS[+80]IVQEEDPNEELSKDEFILK	S526
1795	CEP152	O94986	NQLWPES[+80]STSDVVR	S611
1801	CEP152	O94986	NQLWPESS[+80]TSDVVR	S612
1807	CEP152	O94986	RIS[+80]FAVSEAK	S900
1813	CEP152	O94986	IS[+80]FAVSEAK	S900
1819	CEP152	O94986	EHIS[+80]DSEDKQLLEIMSTCSSK	S1063
1825	CEP152	O94986	AFQDT[+80]LPLLVENADPEWK	T1101
1831	CEP152	O94986	LEELQTLCKT[+80]PPR	T1241
1837	CEP152	O94986	T[+80]PPRS[+80]LSAGAIENACLPCSGGALEELR	T1241, S1245
1843	CEP152	O94986	TPPRS[+80]LS[+80]AGAIENACLPCSGGALEELR	S1245, S1247
1849	CEP152	O94986	S[+80]LSAGAIENACLPCSGGALEELR	S1245
1855	CEP152	O94986	SLS[+80]AGAIENACLPCSGGALEELR	S1247
1861	CEP152	O94986	SLSAGAIENACLPCS[+80]GGALEELR	S1259
1867	CEP152	O94986	S[+80]LSAGAIENACLPCS[+80]GGALEELR	S1245, S1259
1873	CEP152	O94986	SLS[+80]AGAIENACLPCS[+80]GGALEELR	S1247, S1259
1879	CEP152	O94986	LLET[+80]PISSK	T1351
1885	CEP152	O94986	LLETPIS[+80]SK	S1354
1891	CEP152	O94986	LLENS[+80]EHQSIK	S1426
1897	CEP152	O94986	ETHLEFQFGDGS[+80]CK	S1449
1903	CEP152	O94986	HLNS[+80]LPR	S1455
1909	CEP152	O94986	NVS[+80]PEFVPCEGEGGFGLHK	S1461
1915	CEP152	O94986	NVS[+80]PEFVPCEGEGGFGLHKK	S1461
1921	CEP152	O94986	DLLSDNGS[+80]ESLPHSAAYPFLGTLGNKPSPR	S1487
1927	CEP152	O94986	DLLS[+80]DNGS[+80]ESLPHSAAYPFLGTLGNKPSPR	S1483, S1487
1933	CEP152	O94986	DLLS[+80]DNGSESLPHSAAYPFLGTLGNKPS[+80]PR	S1483, S1507
1939	CEP152	O94986	DLLSDNGS[+80]ESLPHSAAYPFLGTLGNKPS[+80]PR	S1487, S1507
1945	CEP152	O94986	CTPGPS[+80]ESGCMHITFR	S1515
1957	CEP152	O94986	CTPGPSES[+80]GCMHITFR	S1517
1963	CEP152	O94986	CTPGPS[+80]ESGCMHITFRDSNER	S1515
1969	CEP152	O94986	CTPGPSESGCMHITFRDS[+80]NER	S1527
1975	CEP152	O94986	CNPLMESENAAS[+80]EK	S1549
1981	CEP152	O94986	CNPLMESENAASEKS[+80]QGLDVQEPPVK	S1552
1993	CEP152	O94986	CNPLMES[+80]ENAAS[+80]EKSQGLDVQEPPVK	S1544, S1549
1999	CEP152	O94986	CNPLMESENAAS[+80]EKS[+80]QGLDVQEPPVK	S1549, S1552
2005	CEP152	O94986	S[+80]QGLDVQEPPVK	S1552
2011	CEP152	O94986	S[+80]QGLDVQEPPVKDGGDLSDCLGWPSSSATLSFDSR	S1552
2017	CEP152	O94986	SQGLDVQEPPVKDGGDLS[+80]DCLGWPSSSATLSFDSR	S1569
2023	CEP152	O94986	SQGLDVQEPPVKDGGDLSDCLGWPSSSATLS[+80]FDSR	S1582
2029	CEP152	O94986	SQGLDVQEPPVKDGGDLSDCLGWPSSSATLSFDS[+80]R	S1585
2035	CEP152	O94986	SQGLDVQEPPVKDGGDLS[+80]DCLGWPS[+80]SSATLSFDSR	S1569, S1576
2041	CEP152	O94986	SQGLDVQEPPVKDGGDLS[+80]DCLGWPSSSATLSFDS[+80]R	S1569, S1585
2047	CEP152	O94986	DGGDLS[+80]DCLGWPSSSATLSFDSR	S1569
2053	CEP152	O94986	DGGDLSDCLGWPSSSATLS[+80]FDSR	S1582
2059	CEP152	O94986	DGGDLSDCLGWPSSSATLSFDS[+80]R	S1585
2065	CEP152	O94986	DGGDLS[+80]DCLGWPSSSATLSFDS[+80]R	S1569, S1585
2071	CEP152	O94986	DGGDLSDCLGWPSSS[+80]ATLS[+80]FDSR	S1578, S1582
2077	CEP152	O94986	EAS[+80]FVHGRPQGTLEIPSESVK	S1589
2083	CEP152	O94986	EASFVHGRPQGTLEIPS[+80]ESVK	S1603
2089	CEP152	O94986	EAS[+80]FVHGRPQGT[+80]LEIPSESVK	S1589, T1598
2095	CEP152	O94986	EAS[+80]FVHGRPQGTLEIPS[+80]ESVK	S1589, S1603
2101	CEP152	O94986	EAS[+80]FVHGRPQGTLEIPSES[+80]VK	S1589, S1605
2107	CEP152	O94986	QFS[+80]PSGYLSDTEESNMICQTMK	S1612
2113	CEP152	O94986	QFSPSGYLS[+80]DTEESNMICQTMK	S1618
2125	CEP152	O94986	QFSPS[+80]GYLSDTEESNMICQTMK	S1614
2137	CEP152	O94986	QFSPSGYLSDT[+80]EESNMICQTMK	T1620
2143	CEP152	O94986	QFS[+80]PSGYLS[+80]DTEESNMICQTMK	S1612, S1618
2149	CEP152	O94986	QFS[+80]PSGYLSDT[+80]EESNMICQTMK	S1612, T1620
2179	CEP152	O94986	YQTPY[+80]LSEETTYLEPGK	Y1639
2185	CEP152	O94986	YQTPYLS[+80]EETTYLEPGK	S1641
2191	CEP152	O94986	YQTPYLSEETTY[+80]LEPGK	Y1646
2197	CEP152	O94986	YQTPYLSEETTYLEPGKIS[+80]VNCGHPSR	S1653
2203	CEP152	O94986	KLS[+80]STLPSSVCQQPSR	S1675
2209	CEP152	O94986	KLIVPLS[+80]SQQDSGFDSPFVNLD	S1695
2215	CEP152	O94986	KLIVPLSSQQDS[+80]GFDSPFVNLD	S1700
2221	CEP152	O94986	LIVPLSSQQDS[+80]GFDSPFVNLD	S1700
2227	CEP152	O94986	LIVPLSSQQDSGFDS[+80]PFVNLD	S1704
2233	KIF20A	O95235	IGT[+80]STSFDSGIAGLSSISQCTSSSQLDETSHR	T253
2239	SVIL	O95425	DSSFTEVPRS[+80]PK	S245
2245	SVIL	O95425	FSS[+80]SIENSDSPVR	S913
2251	SVIL	O95425	YGS[+80]FEEAEASYPILNR	S968
2257	BRD1	O95696	IVEYS[+80]PPSAPR	S128
2263	BRD1	O95696	VHGEPTS[+80]DLSDID	S1052
2269	BRD1	O95696	VHGEPTSDLS[+80]DID	S1055
2275	HERC2	O95714	IGNEES[+80]DLEEACILPHSPINVDK	S1577
2281	HERC2	O95714	IGNEESDLEEACILPHS[+80]PINVDK	S1588
2287	HERC2	O95714	IGNEES[+80]DLEEACILPHS[+80]PINVDK	S1577, S1588
2293	HERC2	O95714	LAELPAAAQPSAEDS[+80]DTEDDSEAEQTER	S1942
2299	HERC2	O95714	LAELPAAAQPS[+80]AEDS[+80]DTEDDSEAEQTER	S1938, S1942
2305	HERC2	O95714	AEEEDLAAVPFLAS[+80]DNEEEEDEKGNSGSLIR	S2928
2311	STAU1	O95793	TKPIVKPQTS[+80]PEYGQGINPISR	S278
2317	STAU1	O95793	VTFFEPGS[+80]GDENGTSNK	S390
2323	STAU1	O95793	VTFFEPGS[+80]GDENGTSNKEDEFR	S390
2329	BAG3	O95817	VPPAPVPCPPPSPGPSAVPS[+80]SPK	S385
2335	BAG3	O95817	AAPSTAPAEAT[+80]PPKPGEAEAPPK	T406
2341	SPTA1	P02549	EDMKQALT[+80]PEQVSFCATHMQQYMDPR	T2381
2347	ALB	P02768	KVPQVSTPT[+80]LVEVSR	T446
2353	ALB	P02768	KVPQVSTPTLVEVS[+80]R	S451
2359	F11	P03951	LDKVVS[+80]GFS[+80]LK	S186, S189
2365	KRT1	P04264	S[+80]LDLDSIIAEVK	S344
2371	RPLP2	P05387	YVASYLLAALGGNS[+80]SPSAK	S16
2377	RPLP2	P05387	KEES[+80]EESDDDMGFGLFD	S102
2383	RPLP2	P05387	KEESEES[+80]DDDMGFGLFD	S105
2389	RPLP2	P05387	KEES[+80]EES[+80]DDDMGFGLFD	S102, S105
2407	SSB	P05455	S[+80]PSKPLPEVTDEYKNDVK	S92
2413	SSB	P05455	FAS[+80]DDEHDEHDENGATGPVK	S366
2419	KRT18	P05783	LLEDGEDFNLGDALDS[+80]SNSMQTIQK	S398
2425	KRT8	P05787	TT[+80]SGYAGGLSSAYGGLTSPGLSYSLGSSFGSGAGSSSFSR	T416
2431	KRT8	P05787	TTSGYAGGLSSAYGGLTS[+80]PGLSYSLGSSFGSGAGSSSFSR	S432
2437	CENPB	P07199	IAEELGMDDFTAS[+80]NGWLDR	S119
2443	CENPB	P07199	TPAAPAS[+80]PAAVPSEGSGGSTTGWR	S156
2449	CENPB	P07199	TPAAPASPAAVPS[+80]EGSGGSTTGWR	S162
2455	CENPB	P07199	TPAAPASPAAVPSEGSGGS[+80]TTGWR	S168
2461	CENPB	P07199	TPAAPASPAAVPSEGSGGST[+80]TGWR	T169
2467	CENPB	P07199	T[+80]PAAPASPAAVPSEGSGGST[+80]TGWR	T150, T169
2473	CENPB	P07199	LAAQSLDT[+80]SGLR	T306
2479	CENPB	P07199	LAAQSLDTS[+80]GLR	S307
2485	TUBB	P07437	AILVDLEPGTMDS[+80]VR	S75
2491	TUBB	P07437	NSS[+80]YFVEWIPNNVK	S339
2497	EPRS1	P07814	EYIPGQPPLS[+80]QSSDSSPTR	S880
2503	EPRS1	P07814	EYIPGQPPLSQSSDS[+80]SPTR	S885
2509	HSP90AA1	P07900	ESEDKPEIEDVGS[+80]DEEEEKK	S263
2515	HNRNPC	P07910	MES[+80]EGGADDSAEEGDLLDDDDNEDR	S253
2521	HNRNPC	P07910	MESEGGADDS[+80]AEEGDLLDDDDNEDR	S260
2539	HNRNPC	P07910	MES[+80]EGGADDSAEEGDLLDDDDNEDRGDDQLELIK	S253
2545	HNRNPC	P07910	MESEGGADDS[+80]AEEGDLLDDDDNEDRGDDQLELIK	S260
2563	HNRNPC	P07910	MES[+80]EGGADDS[+80]AEEGDLLDDDDNEDRGDDQLELIK	S253, S260
2569	HNRNPC	P07910	EAEEGEDDRDS[+80]ANGEDDS	S299
2575	SNRNP70	P08621	YDERPGPS[+80]PLPHR	S226
2581	VIM	P08670	TYS[+80]LGSALRPSTSR	S39
2587	VIM	P08670	SLYASS[+80]PGGVYATR	S56
2593	VIM	P08670	SLYASSPGGVYAT[+80]R	T63
2599	VIM	P08670	LLQDS[+80]VDFSLADAINTEFK	S83
2605	VIM	P08670	QVQS[+80]LTCEVDALK	S325
2611	VIM	P08670	IS[+80]LPLPNFSSLNLR	S412
2617	VIM	P08670	ISLPLPNFSS[+80]LNLR	S420
2623	VIM	P08670	ETNLDS[+80]LPLVDTHSK	S430
2629	VIM	P08670	DGQVINET[+80]SQHHDDLE	T458
2635	VIM	P08670	DGQVINETS[+80]QHHDDLE	S459
2641	TFPT	P0C1Z6	LLPYPTLASPAS[+80]D	S252
2647	HSPA1A	P0DMV8 / A0A0G2JIW1	S[+80]INPDEAVAYGAAVQAAILMGDK	S362
2653	GLI3	P10071	S[+80]PGRPTQGALGEQQDLSNTTSK	S664
2659	H1-4	P10412	MS[+80]ETAPAAPAAPAPAEK	S2
2665	H1-4	P10412	MSETAPAAPAAPAPAEKT[+80]PVK	T18
2677	H1-4	P10412	KAS[+80]GPPVSELITK	S36
2683	H1-4	P10412	AS[+80]GPPVSELITK	S36
2689	PRKAR1A	P10644	EDEIS[+80]PPPPNPVVK	S83
2695	TOP2A	P11388	MEVS[+80]PLQPVNENMQVNK	S4
2707	TOP2A	P11388	VPDEEENEES[+80]DNEKETEK	S1106
2713	TOP2A	P11388	TQMAEVLPS[+80]PR	S1213
2725	TOP2A	P11388	IKNENTEGS[+80]PQEDGVELEGLK	S1247
2731	TOP2A	P11388	NENTEGS[+80]PQEDGVELEGLK	S1247
2737	TOP2A	P11388	FTMDLDS[+80]DEDFSDFDEK	S1332
2743	TOP2A	P11388	FT[+80]MDLDSDEDFSDFDEKTDDEDFVPSDAS[+80]PPK	T1327, S1354
2749	TOP2A	P11388	FTMDLDSDEDFSDFDEKTDDEDFVPSDAS[+80]PPK	S1354
2755	TOP2A	P11388	FTMDLDS[+80]DEDFSDFDEKT[+80]DDEDFVPSDASPPK	S1332, T1343
2761	TOP2A	P11388	TDDEDFVPS[+80]DASPPK	S1351
2767	TOP2A	P11388	TDDEDFVPS[+80]DAS[+80]PPK	S1351, S1354
2773	TOP2A	P11388	S[+80]VVSDLEADDVK	S1374
2779	TOP2A	P11388	SVVS[+80]DLEADDVK	S1377
2785	TOP2A	P11388	S[+80]VVS[+80]DLEADDVK	S1374, S1377
2791	TOP2A	P11388	SVVSDLEADDVKGSVPLS[+80]SSPPATHFPDETEITNPVPK	S1391
2797	TOP2A	P11388	SVVS[+80]DLEADDVKGSVPLS[+80]SSPPATHFPDETEITNPVPK	S1377, S1391
2803	TOP2A	P11388	GSVPLSS[+80]SPPATHFPDETEITNPVPK	S1392
2809	TOP2A	P11388	GSVPLSSS[+80]PPATHFPDETEITNPVPK	S1393
2815	TOP2A	P11388	GSVPLSS[+80]S[+80]PPATHFPDETEITNPVPK	S1392, S1393
2821	TOP2A	P11388	SKGES[+80]DDFHMDFDSAVAPR	S1495
2827	TOP2A	P11388	YLEES[+80]DEDDLF	S1525
2833	IGF2R	P11717	ALS[+80]SLHGDDQDSEDEVLTIPEVK	S2400
2839	TPR	P12270	DEEVS[+80]SADISSSSEVISQHLVSYR	S522
2845	SKI	P12755	LTVDTPGAPETLAPVAAPEEDKDS[+80]EAEVEVESR	S480
2851	YJU2B	P13994	VPEEAAQDRPMS[+80]PGDCPPETTETPK	S332
2857	YJU2B	P13994	QDKPLS[+80]PAGSSQEAADTPDTR	S362
2863	YJU2B	P13994	QDKPLSPAGS[+80]SQEAADTPDTR	S366
2869	DSP	P15924	GGGGYTCQS[+80]GSGWDEFTK	S176
2875	DSP	P15924	S[+80]AIYQLEEEYENLLK	S246
2881	DSP	P15924	SMS[+80]FQGIR	S2209
2893	DSP	P15924	S[+80]GSLSLTQFADMISLK	S2549
2899	DSP	P15924	SGSLS[+80]LTQFADMISLK	S2553
2905	DSP	P15924	S[+80]SSFSDTLEESSPIAAIFDTENLEK	S2606
2911	DSP	P15924	GLPSPYNMSSAPGS[+80]R	S2825
2917	DSP	P15924	GLPSPYNMS[+80]SAPGSR	S2820
2923	DSP	P15924	GLPSPYNMSS[+80]APGSR	S2821
2935	DSP	P15924	GLPSPYNMS[+80]SAPGS[+80]R	S2820, S2825
2941	DSP	P15924	GLPSPYNMSS[+80]APGS[+80]R	S2821, S2825
2947	H1-3	P16402	MS[+80]ETAPLAPTIPAPAEK	S2
2953	H1-3	P16402	MSET[+80]APLAPTIPAPAEK	T4
2959	H1-3	P16402	MSETAPLAPTIPAPAEKT[+80]PVK	T18
2965	H1-3	P16402	KAS[+80]GPPVSELITK	S37
2971	H1-3	P16402	AS[+80]GPPVSELITK	S37
2977	H1-2	P16403	MS[+80]ETAPAAPAAAPPAEK	S2
2983	H1-2	P16403	MSET[+80]APAAPAAAPPAEK	T4
2989	H1-2	P16403	KAS[+80]GPPVSELITK	S36
2995	H1-2	P16403	AS[+80]GPPVSELITK	S36
3001	YBX3	P16989	MS[+80]EAGEATTTTTTTLPQAPTEAAAAAPQDPAPK	S2
3007	YBX3	P16989	S[+80]PVGSGAPQAAAPAPAAHVAGNPGGDAAPAATGTAAAASLATAAGSEDAEK	S34
3013	YBX3	P16989	NYAGEEEEEGS[+80]GSSEGFDPPATDR	S201
3019	YBX3	P16989	NYAGEEEEEGSGS[+80]SEGFDPPATDR	S203
3025	YBX3	P16989	NYAGEEEEEGS[+80]GS[+80]SEGFDPPATDR	S201, S203
3031	YBX3	P16989	AGEAPTENPAPPT[+80]QQSSAE	T366
3037	YBX3	P16989	AGEAPTENPAPPTQQS[+80]SAE	S369
3043	GJA1	P17302	LAAGHELQPLAIVDQRPS[+80]SR	S364
3049	CEBPB	P17676	AYLGYQAVPS[+80]GSSGSLSTSSSSSPPGTPSPADAK	S218
3055	CEBPB	P17676	AYLGYQAVPSGSSGSLST[+80]SSSSSPPGTPSPADAK	T226
3061	CTPS1	P17812	SGSS[+80]SPDSEITELK	S574
3067	SON	P18583	SHDDGNIDLES[+80]DSFLK	S152
3073	SON	P18583	EMEHNTVCAAGTS[+80]PVGEIGEEK	S1556
3079	SON	P18583	EMEHNTVCAAGT[+80]SPVGEIGEEK	T1555
3091	SON	P18583	ESDQTLAALLS[+80]PK	S1697
3097	SON	P18583	SAAS[+80]PVVSSMPER	S1769
3109	SON	P18583	ASES[+80]SSEEKDDYEIFVK	S1782
3115	SON	P18583	S[+80]FSIS[+80]PSR	S1948, S1952
3121	SON	P18583	SFSIS[+80]PVR	S2013
3127	SON	P18583	S[+80]FSIS[+80]PVR	S2009, S2013
3133	SON	P18583	SFS[+80]IS[+80]PVR	S2011, S2013
3139	LMNB1	P20700	AGGPTTPLS[+80]PTR	S23
3145	LMNB1	P20700	LKLS[+80]PSPSSR	S391
3151	LMNB1	P20700	TTIPEEEEEEEEAAGVVVEEELFHQQGT[+80]PR	T575
3157	FLNA	P21333	AFGPGLQGGS[+80]AGSPAR	S1081
3163	FLNA	P21333	AFGPGLQGGSAGS[+80]PAR	S1084
3169	FLNA	P21333	APS[+80]VANVGSHCDLSLK	S2152
3175	VDAC1	P21796	LTFDSS[+80]FSPNTGK	S102
3181	VDAC1	P21796	LTFDSSFS[+80]PNTGK	S104
3187	RPS3	P23396	DEILPTT[+80]PISEQK	T221
3193	MCC	P23508	LQSVQATGPS[+80]SPGR	S293
3199	POLR2A	P24928	YTPTS[+80]PSYSPSSPEYTPTSPK	S1843
3205	POLR2A	P24928	YTPTSPS[+80]YSPSSPEYTPTSPK	S1845
3211	POLR2A	P24928	YTPTSPSYSPS[+80]SPEYTPTSPK	S1849
3217	POLR2A	P24928	YTPTSPSYSPS[+80]S[+80]PEYTPTSPK	S1849, S1850
3223	POLR2A	P24928	YS[+80]PTSPTYSPTTPK	S1875
3229	POLR2A	P24928	YSPTSPTYS[+80]PTTPK	S1882
3235	POLR2A	P24928	YS[+80]PTSPTYS[+80]PTTPK	S1875, S1882
3241	POLR2A	P24928	YS[+80]PTSPTYSPTSPVYTPTSPK	S1889
3247	POLR2A	P24928	YSPTS[+80]PTYSPTSPVYTPTSPK	S1892
3253	POLR2A	P24928	YSPTSPTYS[+80]PTSPVYTPTSPK	S1896
3259	POLR2A	P24928	YSPTSPTYSPTS[+80]PVYTPTSPK	S1899
3265	POLR2A	P24928	YSPTSPTYSPTSPVYT[+80]PTSPK	T1903
3271	POLR2A	P24928	YSPTSPTYSPTSPVYTPT[+80]SPK	T1905
3277	POLR2A	P24928	YSPTSPTYSPTSPVYTPTS[+80]PK	S1906
3283	POLR2A	P24928	YS[+80]PTSPTYS[+80]PTSPVYTPTSPK	S1889, S1896
3289	POLR2A	P24928	YSPTS[+80]PTYSPTSPK	S1913
3295	POLR2A	P24928	YSPTSPT[+80]YSPTSPK	T1915
3301	POLR2A	P24928	YSPTSPTYS[+80]PTSPK	S1917
3307	POLR2A	P24928	YS[+80]PTSPT[+80]YSPTSPK	S1910, T1915
3313	POLR2A	P24928	YS[+80]PTSPTYS[+80]PTSPK	S1910, S1917
3319	POLR2A	P24928	YS[+80]PTSPTYSPT[+80]SPK	S1910, T1919
3325	POLR2A	P24928	YSPTS[+80]PTYSPTS[+80]PK	S1913, S1920
3331	POLR2A	P24928	GSTYSPTSPGYSPTSPTYSLTSPAISPDDS[+80]DEEN	S1966
3337	ITPRID2	P28290	TPLGAS[+80]LDEQSSSTLK	S92
3343	ITPRID2	P28290	SVHIS[+80]TPEKEPCAPLTIPSIR	S441
3349	ITPRID2	P28290	KSGS[+80]QDFPQCNTIENTGTK	S593
3355	ITPRID2	P28290	S[+80]GSQDFPQCNTIENTGTK	S591
3361	ITPRID2	P28290	S[+80]QSLPTTLLSPVR	S737
3367	ITPRID2	P28290	SQS[+80]LPTTLLSPVR	S739
3373	ITPRID2	P28290	S[+80]QS[+80]LPTTLLSPVR	S737, S739
3379	ITPRID2	P28290	TGS[+80]VQTPPDLESSEEVDAAEGAPEVVGPK	S1165
3385	ITPRID2	P28290	TGSVQT[+80]PPDLESSEEVDAAEGAPEVVGPK	T1168
3391	ITPRID2	P28290	TGSVQTPPDLES[+80]SEEVDAAEGAPEVVGPK	S1174
3397	KDM5A	P29375	DLDLEPLS[+80]DLEEGLEETR	S1111
3403	KDM5A	P29375	FLHIMEDDS[+80]MEEKPLK	S1488
3409	KDM5A	P29375	QGPVS[+80]PGPAPPPSFIMSYK	S1666
3415	PML	P29590	S[+80]PRPQQDPARPQEPTMPPPETPSEGR	S8
3427	PML	P29590	QPS[+80]PSPSPTER	S36
3433	PML	P29590	AVSPPHLDGPPS[+80]PR	S527
3439	PML	P29590	AVS[+80]PPHLDGPPS[+80]PR	S518, S527
3445	PML	P29590	S[+80]PVIGSEVFLPNSNHVASGAGEAEER	S530
3451	TYK2	P29597	LLAQAEGEPCY[+80]IR	Y292
3457	RPL12	P30050	IGPLGLS[+80]PK	S38
3463	NKTR	P30414	ILIPS[+80]DIESSK	S463
3469	NKTR	P30414	ATMAQNENVVVQPVVAENIPVIPLS[+80]DSPPPSR	S611
3475	NKTR	P30414	ATMAQNENVVVQPVVAENIPVIPLSDS[+80]PPPSR	S613
3493	NKTR	P30414	HDTVTVS[+80]SDLDQFTK	S1076
3499	NKTR	P30414	VEETS[+80]PLGNAR	S1146
3505	PRKAR2B	P31323	GVNFAEEPMQS[+80]DSEDGEEEEAAPADAGAFNAPVINR	S83
3517	PRKAR2B	P31323	GVNFAEEPMQS[+80]DS[+80]EDGEEEEAAPADAGAFNAPVINR	S83, S85
3523	PRKAR2B	P31323	RAS[+80]VCAEAYNPDEEEDDAESR	S114
3529	ARRB2	P32121	VQFAPEKPGPQPS[+80]AETTR	S184
3535	ARRB2	P32121	VQFAPEKPGPQPSAET[+80]TR	T187
3541	CTNNA1	P35221	TPEELDDS[+80]DFETEDFDVR	S641
3547	COPB2	P35606	STAQQELDGKPAS[+80]PTPVIVASHTANK	S859
3553	NUP214	P35658	S[+80]PGSTPTTPTSSQAPQK	S430
3559	NUP214	P35658	SPGS[+80]TPTT[+80]PTSSQAPQK	S433, T437
3565	NUP214	P35658	SAQGS[+80]SSPVPSMVQK	S655
3571	NUP214	P35658	ITPPAAKPGS[+80]PQAK	S678
3577	NUP214	P35658	HGAPS[+80]PSHPISAPQAAAAAALR	S1081
3583	RPL4	P36578	ILKS[+80]PEIQR	S295
3589	ZEB1	P37275	TSQCSSPS[+80]LSASPGSPTRPQIR	S315
3595	ZEB1	P37275	TSQCSSPSLS[+80]ASPGSPTRPQIR	S317
3601	ZEB1	P37275	TSQCSSPSLSASPGS[+80]PTRPQIR	S322
3607	RBMX	P38159 / Q96E39	DVYLS[+80]PR	S208
3613	GNAL	P38405	SIAPIT[+80]DFEY[+80]SQEFFDHVK	T125, Y129
3619	GNAL	P38405	SIAPIT[+80]DFEYS[+80]QEFFDHVK	T125, S130
3625	TXLNA	P40222	S[+80]SPGQPEAGPEGAQERPSQAAPAVEAEGPGSSQAPR	S18
3631	CETN2	P41208	RMS[+80]PKPELTEEQK	S20
3643	CETN2	P41208	MS[+80]PKPELTEEQK	S20
3655	CETN2	P41208	MS[+80]PKPELTEEQKQEIR	S20
3667	CETN2	P41208	EAFDLFDADGT[+80]GTIDVK	T45
3673	TMPO	P42166	GPPDFS[+80]SDEEREPTPVLGSGAAAAGR	S66
3679	TMPO	P42166	GPPDFSS[+80]DEEREPTPVLGSGAAAAGR	S67
3685	TMPO	P42166	GPPDFSSDEEREPT[+80]PVLGSGAAAAGR	T74
3691	TMPO	P42166	GPPDFS[+80]S[+80]DEEREPTPVLGSGAAAAGR	S66, S67
3697	RPS27	P42677	DLLHPS[+80]PEEEK	S11
3703	VDAC2	P45880	LTFDTTFS[+80]PNTGK	S115
3709	MKI67	P46013	SGGSGHAVAEPAS[+80]PEQELDQNK	S308
3715	MKI67	P46013	AQSLVISPPAPS[+80]PR	S584
3721	RANGAP1	P46060	ILDPNTGEPAPVLS[+80]SPPPADVSTFLAFPSPEK	S427
3727	NOP2	P46087	EAAAGIQWS[+80]EEETEDEEEEKEVTPESGPPK	S181
3733	NOP2	P46087	EAAAGIQWSEEET[+80]EDEEEEKEVTPESGPPK	T185
3739	NOP2	P46087	EAAAGIQWS[+80]EEET[+80]EDEEEEKEVTPESGPPK	S181, T185
3745	NOP2	P46087	GTDTQTPAVLS[+80]PSK	S732
3751	NOP2	P46087	GTDTQTPAVLSPS[+80]K	S734
3757	NOP2	P46087	GTDTQTPAVLS[+80]PSKTQATLKPK	S732
3763	NOP2	P46087	GPQPPTVS[+80]PIR	S786
3769	ATRX	P46100	LHDFLAHS[+80]SEESEETSSPPR	S25
3775	ATRX	P46100	LHDFLAHSSEESEETS[+80]SPPR	S33
3781	ATRX	P46100	YVES[+80]DDEKPLDDETVNEDASNENSENDITMQSLPK	S92
3787	ATRX	P46100	YVES[+80]DDEKPLDDETVNEDASNENS[+80]ENDITMQSLPK	S92, S112
3799	ATRX	P46100	LTPVSLS[+80]NSPIK	S596
3805	ATRX	P46100	LTPVSLSNS[+80]PIK	S598
3811	ATRX	P46100	LTPVS[+80]LS[+80]NSPIK	S594, S596
3817	ATRX	P46100	LTPVS[+80]LSNS[+80]PIK	S594, S598
3823	ATRX	P46100	LTPVS[+80]LSNSPIKGADCQEVPQDK	S594
3829	ATRX	P46100	LTPVSLS[+80]NSPIKGADCQEVPQDK	S596
3835	ATRX	P46100	LTPVSLSNS[+80]PIKGADCQEVPQDK	S598
3841	ATRX	P46100	LTPVS[+80]LSNS[+80]PIKGADCQEVPQDK	S594, S598
3847	ATRX	P46100	RPTETNPVTS[+80]NSDEECNETVK	S675
3853	ATRX	P46100	RPTETNPVTSNS[+80]DEECNETVK	S677
3859	ATRX	P46100	QSETVDQNS[+80]DSDEMLAILK	S729
3865	ATRX	P46100	QSETVDQNSDS[+80]DEMLAILK	S731
3871	ATRX	P46100	ETFS[+80]SAEGTVDKDTTIMELR	S889
3883	ATRX	P46100	QQASASTDGVDKLS[+80]GK	S925
3889	ATRX	P46100	IKPVTENLVLSSHTGFCQS[+80]SGDEALSK	S1244
3895	ATRX	P46100	IKPVT[+80]ENLVLS[+80]SHTGFCQSSGDEALSK	T1230, S1236
3901	ATRX	P46100	IKPVTENLVLS[+80]SHT[+80]GFCQSSGDEALSK	S1236, T1239
3907	ATRX	P46100	IKPVTENLVLSSHTGFCQS[+80]S[+80]GDEALSK	S1244, S1245
3913	ATRX	P46100	EVIEIEDAS[+80]PTK	S1527
3919	ATRX	P46100	EVIEIEDASPT[+80]K	T1529
3925	ATRX	P46100	EVIEIEDAS[+80]PTKCPITTK	S1527
3931	ATRX	P46100	ATSSSNPSS[+80]PAPDWYK	S1996
3937	ATRX	P46100	ATS[+80]SSNPSS[+80]PAPDWYK	S1990, S1996
3943	MAP1B	P46821	LGDVS[+80]PTQIDVSQFGSFK	S1501
3949	PRRC2A	P48634	EGPEPPEEVPPPT[+80]TPPVPK	T609
3955	PRRC2A	P48634	S[+80]ETPPVPPPPPYLASYPGFPENGAPGPPISR	S823
3961	PRRC2A	P48634	LIPGPLS[+80]PVAR	S1219
3967	PRRC2A	P48634	RPGGS[+80]SPLNAVPCEGPPGSEPPR	S1690
3973	NES	P48681	TSLS[+80]FQDPK	S325
3979	NES	P48681	LGSLLPVLS[+80]PTSLPSPLPATLETPVPAFLK	S352
3985	NES	P48681	TPTLASTPIPPTPQAPS[+80]PAVDAEIR	S398
3991	NES	P48681	QEASTGQSPEDHASLAPPLS[+80]PDHSSLEAK	S471
3997	NES	P48681	QEAS[+80]TGQSPEDHASLAPPLSPDHSSLEAK	S455
4009	NES	P48681	QEAS[+80]TGQSPEDHASLAPPLS[+80]PDHSSLEAK	S455, S471
4015	NES	P48681	QEASTGQS[+80]PEDHASLAPPLS[+80]PDHSSLEAK	S459, S471
4021	NES	P48681	QEASTGQSPEDHASLAPPLSPDHS[+80]S[+80]LEAK	S475, S476
4027	NES	P48681	S[+80]LGEEIQESLK	S548
4033	NES	P48681	S[+80]LEEDLETLK	S578
4039	NES	P48681	ENQEPLRS[+80]PEVGDEEALRPLTK	S680
4045	NES	P48681	S[+80]LGEQDQMTLRPPEK	S768
4057	NES	P48681	S[+80]LGEQDQMTLRPPEKVDLEPLK	S768
4063	NES	P48681	SAGQENLETLKS[+80]PETQAPLWTPEEINQGAMNPLEK	S842
4075	NES	P48681	GEYQESLRS[+80]LEEEGQELPQSADVQR	S934
4081	NES	P48681	S[+80]LEEEGQELPQSADVQR	S934
4087	NES	P48681	DQELAQES[+80]PPGMAGVENEDEAELNLR	S965
4099	NES	P48681	EEVVEQGELNATEEVWIPGEGHPES[+80]PEPK	S1016
4105	NES	P48681	EES[+80]EEDELGETLPDSTPLGFYLR	S1286
4111	NES	P48681	EGWDPAVLASEGLEAPPS[+80]EK	S1347
4117	NES	P48681	EGWDPAVLASEGLEAPPS[+80]EKEEGEEGEEECGR	S1347
4123	NES	P48681	DGESDGFADEEES[+80]GEEGEEDQEEGREPGAGR	S1418
4129	NES	P48681	DGES[+80]DGFADEEES[+80]GEEGEEDQEEGREPGAGR	S1409, S1418
4135	NES	P48681	TALETES[+80]QDSAEPSGSEEESDPVSLER	S1489
4141	NES	P48681	TALETESQDSAEPS[+80]GSEEESDPVSLER	S1496
4147	NES	P48681	TALETESQDSAEPSGSEEES[+80]DPVSLER	S1502
4153	NES	P48681	TALET[+80]ESQDSAEPS[+80]GSEEESDPVSLER	T1487, S1496
4159	NES	P48681	TALETES[+80]QDSAEPS[+80]GSEEESDPVSLER	S1489, S1496
4165	NES	P48681	TALETES[+80]QDSAEPSGS[+80]EEESDPVSLER	S1489, S1498
4171	NES	P48681	GS[+80]PFQEEEGSALK	S1577
4177	CENPA	P49450	SPS[+80]PTPTPGPSR	S19
4183	CENPA	P49450	S[+80]PS[+80]PTPTPGPSR	S17, S19
4189	MCM2	P49736	GNDPLTS[+80]SPGR	S26
4195	MCM2	P49736	AIPELDAYEAEGLALDDEDVEELTAS[+80]QR	S108
4201	MCM2	P49736	GLLYDS[+80]DEEDEERPAR	S139
4207	NUP153	P49790	IPSIVS[+80]SPLNSPLDR	S333
4213	NUP153	P49790	IPSIVSS[+80]PLNSPLDR	S334
4219	NUP153	P49790	VQMTS[+80]PSSTGSPMFK	S516
4225	RANBP2	P49792	EDALDDSVSSSSVHAS[+80]PLASSPVR	S2246
4231	RANBP2	P49792	EDALDDSVSSSSVHASPLAS[+80]SPVR	S2250
4237	RANBP2	P49792	EDALDDSVSSSSVHASPLASS[+80]PVR	S2251
4243	RANBP2	P49792	EDALDDSVSSSSVHASPLAS[+80]SPVRK	S2250
4249	RANBP2	P49792	EDALDDSVSSSSVHASPLASS[+80]PVRK	S2251
4255	RANBP2	P49792	NRPDYVS[+80]EEEEDDEDFETAVK	S2668
4261	LIG3	P49916	LTTTGQVTS[+80]PVK	S210
4267	MRE11	P49959	NYSEVIEVDES[+80]DVEEDIFPTTSK	S649
4273	MRE11	P49959	GVDFES[+80]SEDDDDDPFMNTSSLR	S688
4279	EMD	P50402	MDNYADLS[+80]DTELTTLLR	S8
4291	EMD	P50402	RLS[+80]PPSSSAASSYSFSDLNSTR	S49
4297	EMD	P50402	LSPPS[+80]SSAASSYSFSDLNSTR	S52
4303	EMD	P50402	LSPPSSSAASSYS[+80]FSDLNSTR	S60
4309	EMD	P50402	DSAYQSITHYRPVS[+80]ASR	S171
4315	EMD	P50402	S[+80]SLDLSYYPTSSSTSFMSSSSSSSSWLTR	S175
4321	MECP2	P51608	AETSEGSGSAPAVPEAS[+80]ASPK	S78
4327	MECP2	P51608	AETSEGSGSAPAVPEASAS[+80]PK	S80
4333	MECP2	P51608	MPFQTS[+80]PGGK	S229
4339	HCFC1	P51610	AVTTVTQSTPVPGPSVPPPEELQVS[+80]PGPR	S1507
4345	NEK2	P51955	QLGEPEKS[+80]QDSSPVLSELK	S296
4357	NEK2	P51955	SQDSS[+80]PVLSELK	S300
4363	NEK2	P51955	FLS[+80]LASNPELLNLPSSVIK	S365
4369	NEK2	P51955	FLSLAS[+80]NPELLNLPSSVIK	S368
4375	NEK2	P51955	FLSLASNPELLNLPS[+80]SVIK	S377
4381	HNRNPM	P52272	MGLAMGGGGGAS[+80]FDR	S618
4399	KPNA2	P52292	NVSSFPDDATS[+80]PLQENR	S62
4405	RBM5	P52756	GLVAAYSGDS[+80]DNEEELVER	S624
4411	NUP98	P52948	NLNNS[+80]NLFSPVNR	S608
4417	NUP98	P52948	NLNNSNLFS[+80]PVNR	S612
4423	NUP98	P52948	DSENLAS[+80]PSEYPENGER	S623
4429	NUP98	P52948	YGLQDS[+80]DEEEEEHPSK	S888
4435	COPA	P53621	NLS[+80]PGAVESDVR	S173
4441	SLC16A1	P53985	EEETS[+80]IDVAGKPNEVTK	S467
4447	CLNS1A	P54105	FEEESKEPVADEEEEDS[+80]DDDVEPITEFR	S102
4453	MFAP1	P55081	RPDYAPMES[+80]SDEEDEEFQFIK	S52
4465	MFAP1	P55081	RPDYAPMESS[+80]DEEDEEFQFIK	S53
4471	MFAP1	P55081	IVEPEVVGES[+80]DSEVEGDAWR	S116
4477	MFAP1	P55081	IVEPEVVGESDS[+80]EVEGDAWR	S118
4483	MFAP1	P55081	IVEPEVVGES[+80]DS[+80]EVEGDAWR	S116, S118
4489	MFAP1	P55081	SLAALDALNT[+80]DDENDEEEYEAWK	T267
4495	MLLT6	P55198	RPES[+80]PPSILTPPVVPTADK	S258
4501	MLLT6	P55198	YSKPTAPAPSAPPS[+80]PSAPEPPK	S382
4507	ELL	P55199	LCQPQSTGSLLGDPAAS[+80]SPPGER	S308
4513	ELL	P55199	LCQPQSTGSLLGDPAASS[+80]PPGER	S309
4519	ELL	P55199	LGLPLLT[+80]DCAQPSRPHGSPSR	T431
4525	EPPK1	P58107	QVS[+80]ASELHTSGILGPETLR	S2718
4537	ACTB	P60709	LCYVALDFEQEMATAAS[+80]SSSLEK	S232
4543	RRAS2	P62070	FQEQECPPS[+80]PEPTR	S186
4549	H4C1	P62805	RIS[+80]GLIYEETR	S48
4555	ACTG1	P63261	LCYVALDFEQEMATAAS[+80]SSSLEK	S232
4561	TUBA1B	P68363	T[+80]IGGGDDSFNTFFSETGAGK	T41
4567	TUBA1B	P68363	TIGGGDDS[+80]FNTFFSETGAGK	S48
4573	TUBA1B	P68363	AVFVDLEPT[+80]VIDEVR	T73
4579	TUBA1B	P68363	S[+80]IQFVDWCPTGFK	S340
4585	TUBB4B	P68371	NSS[+80]YFVEWIPNNVK	S339
4591	NOP14	P78316	FGEYNSNMS[+80]PEEK	S96
4597	RBM6	P78332	EGETQGVAFEHESPADFQNSQS[+80]PVQDQDK	S362
4603	ABCA4	P78363	EGRAVVLTS[+80]HSMEECEALCTR	S2127
4609	FOXK1	P85037	QS[+80]PGPALAR	S101
4615	FOXK1	P85037	EEAPAS[+80]PLRPLYPQISPLK	S213
4621	FOXK1	P85037	EEAPAS[+80]PLRPLYPQIS[+80]PLK	S213, S223
4627	FOXK1	P85037	SMVSPVPS[+80]PTGTISVPNSCPASPR	S243
4633	FOXK1	P85037	S[+80]MVSPVPS[+80]PTGTISVPNSCPASPR	S236, S243
4645	FOXK1	P85037	SMVSPVPSPTGT[+80]ISVPNSCPASPR	T247
4651	FOXK1	P85037	SAPAS[+80]PTHPGLMSPR	S420
4663	FOXK1	P85037	SGGLQTPECLS[+80]R	S441
4669	FOXK1	P85037	EGS[+80]PIPHDPEFGSK	S445
4675	HNRNPU	Q00839	LQAALDDEEAGGRPAMEPGNGS[+80]LDLGGDSAGR	S59
4681	HNRNPU	Q00839	S[+80]PQPPVEEEDEHFDDTVVCLDTYNCDLHFK	S271
4687	SPTBN1	Q01082	AQTLPTSVVTIT[+80]SESSPGKR	T2337
4693	SPTBN1	Q01082	AQTLPTSVVTITS[+80]ESSPGKR	S2338
4699	FOXK2	Q01167	MAAAAAALSGAGT[+80]PPAGGGAGGGGAGGGGSPPGGWAVAR	T13
4705	FOXK2	Q01167	MAAAAAALSGAGTPPAGGGAGGGGAGGGGS[+80]PPGGWAVAR	S30
4711	FOXK2	Q01167	EGS[+80]PAPLEPEPGAAQPK	S398
4717	TFAP4	Q01664	FIQELSGS[+80]SPK	S123
4723	XPC	Q01831	VIKDEALS[+80]DGDDLR	S94
4729	XPC	Q01831	SEAAAPHTDAGGGLS[+80]S[+80]DEEEGTSSQAEAAR	S883, S884
4735	CDR2	Q01850	S[+80]SSETILSSLAGSDIVK	S309
4741	CDR2	Q01850	SSS[+80]ETILSSLAGSDIVK	S311
4747	RPL18A	Q02543	SSGEIVYCGQVFEKS[+80]PLR	S71
4753	TOP2B	Q02880	VEFDEEFSGAPVEGAGEEALT[+80]PSVPINK	T1292
4759	TOP2B	Q02880	NPWS[+80]DDES[+80]KSESDLEETEPVVIPR	S1336, S1340
4765	TOP2B	Q02880	S[+80]ESDLEETEPVVIPR	S1342
4771	TOP2B	Q02880	SES[+80]DLEETEPVVIPR	S1344
4777	TOP2B	Q02880	YT[+80]FDFSEEEDDDADDDDDDNNDLEELK	T1371
4783	TOP2B	Q02880	YTFDFS[+80]EEEDDDADDDDDDNNDLEELK	S1375
4789	TOP2B	Q02880	ASPITNDGEDEFVPS[+80]DGLDKDEYTFSPGK	S1413
4795	TOP2B	Q02880	ASPITNDGEDEFVPSDGLDKDEYT[+80]FSPGK	T1422
4801	TOP2B	Q02880	ASPITNDGEDEFVPSDGLDKDEYTFS[+80]PGK	S1424
4807	TOP2B	Q02880	AS[+80]PITNDGEDEFVPSDGLDKDEYTFS[+80]PGK	S1400, S1424
4813	TOP2B	Q02880	ASPIT[+80]NDGEDEFVPSDGLDKDEYTFS[+80]PGK	T1403, S1424
4819	TOP2B	Q02880	SEDDSAKFDS[+80]NEEDSASVFSPSFGLK	S1466
4825	TOP2B	Q02880	S[+80]EDDSAKFDS[+80]NEEDSASVFSPSFGLK	S1457, S1466
4831	TOP2B	Q02880	SEDDS[+80]AKFDS[+80]NEEDSASVFSPSFGLK	S1461, S1466
4837	TOP2B	Q02880	FDS[+80]NEEDSASVFSPSFGLK	S1466
4843	TOP2B	Q02880	KVVEAVNSDS[+80]DSEFGIPK	S1524
4849	TOP2B	Q02880	KVVEAVNS[+80]DS[+80]DSEFGIPK	S1522, S1524
4855	TOP2B	Q02880	VVEAVNS[+80]DSDSEFGIPK	S1522
4861	TOP2B	Q02880	VVEAVNSDS[+80]DSEFGIPK	S1524
4867	TOP2B	Q02880	VVEAVNS[+80]DS[+80]DSEFGIPK	S1522, S1524
4873	TOP2B	Q02880	VVEAVNS[+80]DSDSEFGIPKK	S1522
4879	TOP2B	Q02880	VVEAVNSDS[+80]DSEFGIPKK	S1524
4885	TOP2B	Q02880	VVEAVNS[+80]DS[+80]DSEFGIPKK	S1522, S1524
4891	TOP2B	Q02880	VVEAVNSDS[+80]DS[+80]EFGIPKK	S1524, S1526
4897	TOP2B	Q02880	KTS[+80]FDQDSDVDIFPSDFPTEPPSLPR	S1576
4903	TOP2B	Q02880	KTSFDQDS[+80]DVDIFPSDFPTEPPSLPR	S1581
4909	TOP2B	Q02880	KTS[+80]FDQDS[+80]DVDIFPSDFPTEPPSLPR	S1576, S1581
4915	TOP2B	Q02880	TS[+80]FDQDSDVDIFPSDFPTEPPSLPR	S1576
4921	TOP2B	Q02880	TSFDQDS[+80]DVDIFPSDFPTEPPSLPR	S1581
4927	TOP2B	Q02880	YFAES[+80]DEEEDDVDFAMFN	S1613
4939	LMNB2	Q03252	AGGPATPLS[+80]PTR	S37
4945	LMNB2	Q03252	LES[+80]LSYQLSGLQK	S316
4951	LMNB2	Q03252	LKLS[+80]PSPSSR	S405
4957	CEBPZ	Q03701	SQLDDHPES[+80]DDEENFIDANDDEDMEK	S629
4969	GFPT1	Q06210	VDS[+80]TTCLFPVEEK	S261
4975	EXOSC9	Q06265	APIDTS[+80]DVEEK	S306
4981	SSRP1	Q08945	EGMNPSYDEYADS[+80]DEDQHDAYLER	S444
4993	CAMSAP2	Q08AD1	RFS[+80]PSQVPIQTR	S1019
4999	AHNAK	Q09666	LPSGSGAAS[+80]PTGSAVDIR	S216
5005	NUP160	Q12769	LIRPEYAWIVQPVSGAVYDRPGAS[+80]PK	S1157
5011	TP53BP1	Q12888	STPFIVPS[+80]SPTEQEGR	S379
5017	TP53BP1	Q12888	IDEDGENTQIEDTEPMS[+80]PVLNSK	S552
5023	TP53BP1	Q12888	S[+80]DSPEIPFQAAAGPSDGLDASSPGNSFVGLR	S1460
5029	TMEM115	Q12893	VDSPLPS[+80]DKAPTPPGK	S324
5035	AKAP6	Q13023	LDSLTEVDDS[+80]GQLT[+80]IK	S204, T208
5041	PRDM2	Q13029	TAS[+80]PPALPK	S643
5047	PRDM2	Q13029	TSS[+80]PPSSPQHSPALR	S739
5053	PRDM2	Q13029	ET[+80]VSPPCFDEYK	T794
5059	PRDM2	Q13029	ETVS[+80]PPCFDEYK	S796
5065	ACACA	Q13085	FIIGS[+80]VSEDNSEDEISNLVK	S23
5071	ACACA	Q13085	FIIGSVSEDNS[+80]EDEISNLVK	S29
5077	ACACA	Q13085	SSMS[+80]GLHLVK	S80
5089	CHAF1A	Q13111	S[+80]PDLEASLDTLENNCHVGSDIDFRPK	S65
5095	CHAF1A	Q13111	IETSIGQSTVIIDLTEDS[+80]NEQPDSLVDHNK	S123
5101	CHAF1A	Q13111	S[+80]PSTTYLHTPTPSEDAAIPSK	S775
5107	CHAF1A	Q13111	SPS[+80]TTYLHTPTPSEDAAIPSK	S777
5113	CHAF1B	Q13112	GSS[+80]PGPRPVEGTPASR	S410
5119	CHAF1B	Q13112	TDTPPSSVPTSVISTPSTEEIQSETPGDAQGS[+80]PPELK	S538
5125	RLF	Q13129	S[+80]PSAIPEQNHSLNDQAK	S632
5131	RLF	Q13129	SPS[+80]AIPEQNHSLNDQAK	S634
5137	CBX3	Q13185	LTWHS[+80]CPEDEAQ	S176
5143	STK3	Q13188	ELEEEEENS[+80]DEDELDSHTMVK	S316
5149	TBX2	Q13207	EPPTS[+80]PGAAPSPLR	S336
5155	CHIT1	Q13231	VGAPAT[+80]GSGTPGPFTKEGGMLAYYEVCSWK	T286
5161	SRSF9	Q13242	GS[+80]PHYFSPFRPY	S211
5167	TRIM28	Q13263	MAASAAAASAAAAS[+80]AASGSPGPGEGSAGGEK	S14
5173	TRIM28	Q13263	MAASAAAASAAAASAASGS[+80]PGPGEGSAGGEK	S19
5179	TRIM28	Q13263	MAASAAAAS[+80]AAAASAASGSPGPGEGSAGGEKR	S9
5185	TRIM28	Q13263	MAASAAAASAAAAS[+80]AASGSPGPGEGSAGGEKR	S14
5191	TRIM28	Q13263	MAASAAAASAAAASAAS[+80]GSPGPGEGSAGGEKR	S17
5197	TRIM28	Q13263	MAASAAAASAAAASAASGS[+80]PGPGEGSAGGEKR	S19
5203	TRIM28	Q13263	STAPSAAASASASAAAS[+80]SPAGGGAEALELLEHCGVCR	S49
5209	TRIM28	Q13263	STAPSAAASASASAAASS[+80]PAGGGAEALELLEHCGVCR	S50
5215	TRIM28	Q13263	S[+80]GEGEVSGLMR	S473
5221	TRIM28	Q13263	LAS[+80]PSGSTSSGLEVVAPEGTSAPGGGPGTLDDSATICR	S594
5227	TRIM28	Q13263	LAS[+80]PS[+80]GSTSSGLEVVAPEGTSAPGGGPGTLDDSATICR	S594, S596
5233	TRIM28	Q13263	EEDGSLS[+80]LDGADSTGVVAK	S683
5239	TRIM28	Q13263	FSAVLVEPPPMSLPGAGLS[+80]SQELSGGPGDGP	S823
5245	MTA1	Q13330	VAPVINNGS[+80]PTILGK	S576
5251	TCOF1	Q13428	TQPSSGVDSAVGTLPAT[+80]SPQSTSVQAK	T1110
5257	TCOF1	Q13428	TQPSSGVDSAVGTLPATSPQSTS[+80]VQAK	S1116
5263	TCOF1	Q13428	LDSS[+80]PSVSSTLAAK	S1228
5269	TCOF1	Q13428	LGAGEGGEAS[+80]VSPEK	S1376
5275	TCOF1	Q13428	LGAGEGGEASVS[+80]PEK	S1378
5281	SF3B2	Q13435	SSLGQS[+80]ASETEEDTVSVSK	S307
5287	SF3B2	Q13435	SSLGQSAS[+80]ETEEDTVSVSK	S309
5293	SF3B2	Q13435	SSLGQS[+80]AS[+80]ETEEDTVSVSK	S307, S309
5299	SQSTM1	Q13501	S[+80]RLTPVSPESSSTEEK	S266
5305	SQSTM1	Q13501	LTPVS[+80]PESSSTEEK	S272
5311	SQSTM1	Q13501	EVDPSTGELQSLQMPESEGPS[+80]SLDPSQEGPTGLK	S365
5317	SQSTM1	Q13501	EVDPSTGELQSLQMPESEGPSS[+80]LDPSQEGPTGLK	S366
5323	SQSTM1	Q13501	EVDPSTGELQSLQMPES[+80]EGPSSLDPSQEGPTGLK	S361
5335	PRP4K	Q13523	LCDFGSASHVADNDITPY[+80]LVSR	Y849
5341	PRP4K	Q13523	LCDFGSASHVADNDITPYLVS[+80]R	S852
5347	HDAC1	Q13547	MLPHAPGVQMQAIPEDAIPEES[+80]GDEDEDDPDKR	S393
5353	TRA2A	Q13595	MS[+80]DVEENNFEGR	S2
5359	KRR1	Q13601	MAS[+80]PSLERPEK	S3
5365	PWP1	Q13610	EKLQEEGGGS[+80]DEEETGSPSEDGMQSAR	S50
5371	PWP1	Q13610	LQEEGGGS[+80]DEEETGSPSEDGMQSAR	S50
5383	PWP1	Q13610	NSS[+80]ISGPFGSR	S485
5389	CUL4A	Q13619	KGS[+80]FSALVGR	S10
5395	TP53BP2	Q13625	IPRPLS[+80]PTK	S698
5401	DYRK1A	Q13627 / A0A9H4CVU7	IYQY[+80]IQSR	Y321
5407	TUBB2A	Q13885 / Q9BVA1	AILVDLEPGTMDS[+80]VR	S75
5413	TUBB2A	Q13885 / Q9BVA1	NSS[+80]YFVEWIPNNVK	S339
5419	BYSL	Q13895	MPQDGS[+80]DDEDEEWPTLEK	S98
5431	CKAP5	Q14008	HS[+80]TSGTDEGEDGDEPDDGSNDVVDLLPR	S828
5437	CKAP5	Q14008	HSTSGT[+80]DEGEDGDEPDDGSNDVVDLLPR	T832
5443	CKAP5	Q14008	HSTSGTDEGEDGDEPDDGS[+80]NDVVDLLPR	S845
5449	CKAP5	Q14008	HS[+80]TS[+80]GTDEGEDGDEPDDGSNDVVDLLPR	S828, S830
5455	CKAP5	Q14008	FQPASAPAEDCIS[+80]SSTEPKPDPK	S1115
5461	CKAP5	Q14008	FQPASAPAEDCISS[+80]STEPKPDPK	S1116
5467	CKAP5	Q14008	FQPASAPAEDCISSST[+80]EPKPDPK	T1118
5473	CKAP5	Q14008	ISTSTGISPQMEVTCVPTPTS[+80]TVSSIGNTNGEEVGPSVYLER	S1917
5479	DSG2	Q14126	VVPSFLPVDQGGS[+80]LVGR	S680
5485	BOP1	Q14137	IGDEYAEDSS[+80]DEEDIR	S127
5491	BOP1	Q14137	IGDEYAEDS[+80]S[+80]DEEDIR	S126, S127
5497	IKBKE	Q14164	LFAVEET[+80]GGSR	T76
5503	CTTN	Q14247	AKT[+80]QTPPVSPAPQPTEER	T399
5509	CTTN	Q14247	AKT[+80]QTPPVS[+80]PAPQPTEER	T399, S405
5515	CTTN	Q14247	T[+80]QTPPVSPAPQPTEER	T399
5521	CTTN	Q14247	TQT[+80]PPVSPAPQPTEER	T401
5527	CTTN	Q14247	TQT[+80]PPVS[+80]PAPQPTEER	T401, S405
5533	CTTN	Q14247	LPS[+80]SPVYEDAASFK	S417
5539	CTTN	Q14247	LPSS[+80]PVYEDAASFK	S418
5545	FLNC	Q14315	LGS[+80]FGSITR	S2233
5551	ITPR3	Q14573	VAS[+80]FSIPGSSSR	S1832
5557	ITPR3	Q14573	LGFVDVQNCIS[+80]R	S2670
5563	NBR1	Q14596	S[+80]LTLDAAPDHNPPCR	S656
5569	MDC1	Q14676	LLLAEDS[+80]EEEVDFLSER	S168
5575	MDC1	Q14676	GPGAPGLAHLQESQAGSDT[+80]DVEEGK	T378
5581	MDC1	Q14676	SQTTTERDS[+80]DT[+80]DVEEEELPVENR	S453, T455
5587	MDC1	Q14676	GQAS[+80]SPTPEPGVGAGDLPGPTSAPVPSGSQSGGR	S963
5593	TTLL4	Q14679	AEPLSCALDDS[+80]S[+80]DSQDPTK	S324, S325
5599	RRP1B	Q14684	VGDGDLS[+80]AEEIPENEVSLR	S245
5605	RRP1B	Q14684	VAEPGAEATSS[+80]TGEES[+80]GSEHPPAVPMHNK	S453, S458
5611	RRP1B	Q14684	TPTSS[+80]PASSPLVAK	S732
5617	BMS1	Q14692	LGPQNFIDET[+80]SDIENLLK	T638
5623	BMS1	Q14692	LGPQNFIDETS[+80]DIENLLK	S639
5629	NUMA1	Q14980	APVPSTCSSTFPEELS[+80]PPSHQAK	S169
5635	NUMA1	Q14980	TQPDGTSVPGEPAS[+80]PISQR	S1757
5641	SEPTIN2	Q15019	IYHLPDAES[+80]DEDEDFKEQTR	S218
5647	NCAPD2	Q15021	YQPLASTAS[+80]DNDFVTPEPR	S1333
5653	SUZ12	Q15022	AS[+80]MSEFLESEDGEVEQQR	S539
5659	SUZ12	Q15022	ASMSEFLES[+80]EDGEVEQQR	S546
5665	EFTUD2	Q15029	MDTDLYDEFGNYIGPELDS[+80]DEDDDELGR	S19
5677	SNX17	Q15036	VTSSVPLPS[+80]GSTSSPGR	S331
5683	IQCB1	Q15051	S[+80]PEQNVPVILLK	S20
5689	IQCB1	Q15051	EIINITPLGS[+80]SELK	S43
5695	PLEC	Q15149	AQLEPVAS[+80]PAK	S1435
5701	PLEC	Q15149	S[+80]SSVGSSSSYPISPAVSR	S4384
5707	PLEC	Q15149	SSS[+80]VGSSSSYPISPAVSR	S4386
5713	PLEC	Q15149	SSSVGS[+80]SSSYPISPAVSR	S4389
5719	PLEC	Q15149	S[+80]SSVGS[+80]SSSYPISPAVSR	S4384, S4389
5725	PLEC	Q15149	SSS[+80]VGS[+80]SSSYPISPAVSR	S4386, S4389
5731	PCBP1	Q15365	QICLVMLETLSQS[+80]PQGR	S173
5737	PCBP1	Q15365	VMTIPYQPMPAS[+80]SPVICAGGQDR	S189
5749	PCBP1	Q15365	VMTIPYQPMPASS[+80]PVICAGGQDR	S190
5761	PCBP2	Q15366	QICVVMLETLS[+80]QSPPK	S171
5767	PCBP2	Q15366	QICVVMLETLSQS[+80]PPK	S173
5773	TOMM20	Q15388	IVS[+80]AQSLAEDDVE	S135
5779	SAFB	Q15424	MAETLSGLGDSGAAGAAALSSAS[+80]SETGTR	S23
5785	SAFB	Q15424	MAETLSGLGDSGAAGAAALSSASS[+80]ETGTR	S24
5791	SAFB	Q15424	ETINNLDTS[+80]SSDFTILQEIEEPSLEPENEK	S195
5797	SAFB	Q15424	S[+80]EPVKEESSELEQPFAQDTSSVGPDR	S227
5803	SAFB	Q15424	SEPVKEES[+80]SELEQPFAQDTSSVGPDR	S234
5809	SAFB	Q15424	TDCEPVGLEPAVEQSSAASELAEASSEELAEAPTEAPS[+80]PEAR	S344
5815	SF3A1	Q15459	FGESEEVEMEVES[+80]DEEDDKQEK	S329
5827	STIL	Q15468	LQTVSAGNVQNEEYPIRPS[+80]TLNSR	S556
5833	STIL	Q15468	LQTVSAGNVQNEEYPIRPSTLNS[+80]R	S560
5839	STIL	Q15468	LLEAQSLMPCS[+80]PK	S753
5851	STIL	Q15468	QMELVSVEAQS[+80]SPGLHMR	S778
5857	STIL	Q15468	QDDT[+80]KISSEDMNFSVDINNEVTSLPGSASSLK	T818
5863	STIL	Q15468	AVDIPS[+80]FEESNIAVEEEFNQPLSVSNSSLVVR	S852
5869	STIL	Q15468	AVDIPSFEESNIAVEEEFNQPLSVS[+80]NSSLVVR	S871
5875	STIL	Q15468	AVDIPSFEESNIAVEEEFNQPLSVSNS[+80]SLVVR	S873
5881	STIL	Q15468	YLNENQLS[+80]QLSVTR	S1078
5887	STIL	Q15468	YLNENQLSQLS[+80]VTR	S1081
5893	STIL	Q15468	YLNENQLS[+80]QLS[+80]VTR	S1078, S1081
5899	STIL	Q15468	S[+80]TVGLSLISPNNMSFATK	S1103
5905	STIL	Q15468	STVGLSLIS[+80]PNNMSFATK	S1111
5911	STIL	Q15468	STVGLSLISPNNMS[+80]FATK	S1116
5917	STIL	Q15468	STVGLSLISPNNMSFAT[+80]K	T1119
5923	STIL	Q15468	S[+80]TVGLSLISPNNMS[+80]FATK	S1103, S1116
5929	STIL	Q15468	STVGLS[+80]LISPNNMSFAT[+80]K	S1108, T1119
5947	STIL	Q15468	YGLLQS[+80]SDNSEDEEEPPDNADSK	S1131
5953	STIL	Q15468	YGLLQSSDNS[+80]EDEEEPPDNADSK	S1135
5959	STIL	Q15468	YGLLQS[+80]S[+80]DNSEDEEEPPDNADSK	S1131, S1132
5965	STIL	Q15468	YGLLQS[+80]SDNS[+80]EDEEEPPDNADSK	S1131, S1135
5971	STIL	Q15468	YGLLQSS[+80]DNS[+80]EDEEEPPDNADSK	S1132, S1135
5977	STIL	Q15468	EPS[+80]KNDHEIINCSNCESVGTNADTPVLR	S1171
5983	STIL	Q15468	EPSKNDHEIINCS[+80]NCESVGTNADTPVLR	S1181
5989	STIL	Q15468	EPS[+80]KNDHEIINCS[+80]NCESVGTNADTPVLR	S1171, S1181
5995	STIL	Q15468	EPS[+80]KNDHEIINCSNCES[+80]VGTNADTPVLR	S1171, S1185
6001	STIL	Q15468	EPSKNDHEIINCS[+80]NCES[+80]VGTNADTPVLR	S1181, S1185
6007	STIL	Q15468	NDHEIINCS[+80]NCESVGTNADTPVLR	S1181
6013	STIL	Q15468	NDHEIINCS[+80]NCES[+80]VGTNADTPVLR	S1181, S1185
6019	TRAM1	Q15629	KGTENGVNGTLTSNVADS[+80]PR	S365
6025	MED1	Q15648	SQT[+80]PPGVATPPIPK	T1051
6031	EZH2	Q15910	VKESSIIAPAPAEDVDT[+80]PPR	T487
6037	EZH2	Q15910	ESSIIAPAPAEDVDT[+80]PPR	T487
6043	EZH2	Q15910	ESSIIAPAPAEDVDT[+80]PPRK	T487
6049	CCDC6	Q16204	LDQPVSAPPS[+80]PR	S244
6055	DBN1	Q16643	LSS[+80]PVLHR	S142
6061	DBN1	Q16643	MAPTPIPT[+80]RSPSDSSTASTPVAEQIER	T335
6067	DBN1	Q16643	MAPTPIPTRS[+80]PSDSSTASTPVAEQIER	S337
6073	DBN1	Q16643	MAPTPIPTRSPS[+80]DSSTASTPVAEQIER	S339
6079	DBN1	Q16643	S[+80]PSDSSTASTPVAEQIER	S337
6085	DBN1	Q16643	EGTQAS[+80]EGYFSQSQEEEFAQSEELCAK	S594
6091	DBN1	Q16643	EGTQASEGYFS[+80]QSQEEEFAQSEELCAK	S599
6097	DBN1	Q16643	EGTQASEGYFSQS[+80]QEEEFAQSEELCAK	S601
6103	KIAA0753	Q2KHM9	VGPDLGS[+80]SVSFSVISQER	S85
6109	KIAA0753	Q2KHM9	VGPDLGSS[+80]VSFSVISQER	S86
6115	KIAA0753	Q2KHM9	VGPDLGSSVSFSVIS[+80]QER	S93
6121	KIAA0753	Q2KHM9	VGPDLGS[+80]SVSFSVIS[+80]QER	S85, S93
6127	KIAA0753	Q2KHM9	VGPDLGSS[+80]VSFSVIS[+80]QER	S86, S93
6133	KIAA0753	Q2KHM9	EIQEELDKLS[+80]PHK	S287
6139	KIAA0753	Q2KHM9	KAPWIPPNPTS[+80]PPASPK	S564
6145	KIAA0753	Q2KHM9	KAPWIPPNPTSPPAS[+80]PK	S568
6151	KIAA0753	Q2KHM9	KAPWIPPNPTS[+80]PPAS[+80]PK	S564, S568
6157	KIAA0753	Q2KHM9	APWIPPNPTS[+80]PPASPK	S564
6163	KIAA0753	Q2KHM9	APWIPPNPT[+80]S[+80]PPASPK	T563, S564
6169	KIAA0753	Q2KHM9	APWIPPNPTS[+80]PPAS[+80]PK	S564, S568
6175	KIAA0753	Q2KHM9	LQQLSVS[+80]ATHLADK	S672
6181	KIAA0753	Q2KHM9	LQQLSVS[+80]ATHLADKVEEAVLDR	S672
6187	KIAA0753	Q2KHM9	VNS[+80]TTEANIHLK	S700
6193	KIAA0753	Q2KHM9	VNST[+80]TEANIHLK	T701
6199	KIAA0753	Q2KHM9	ILGS[+80]ETLATVEDSK	S760
6205	KIAA0753	Q2KHM9	ILGSETLAT[+80]VEDSKDSPDLEIMMR	T765
6211	KIAA0753	Q2KHM9	ILGSETLATVEDS[+80]KDSPDLEIMMR	S769
6217	KIAA0753	Q2KHM9	ILGS[+80]ETLATVEDSKDSPDLEIMMR	S760
6235	KIAA0753	Q2KHM9	ISAISEKPLS[+80]PHPIR	S826
6241	KIAA0753	Q2KHM9	EAPLLSLAEDS[+80]QQK	S880
6247	KIZ	Q2M2Z5	TLASAVPLSS[+80]PDYYER	S13
6253	KIZ	Q2M2Z5	QTAQSSNVTDSCVVQTSNDTQCLNKS[+80]DNIDGK	S221
6265	KIZ	Q2M2Z5	S[+80]AELNSPLR	S271
6271	KIZ	Q2M2Z5	SAELNS[+80]PLR	S276
6277	KIZ	Q2M2Z5	S[+80]AELNS[+80]PLR	S271, S276
6283	KIZ	Q2M2Z5	SAELNS[+80]PLRER	S276
6289	KIZ	Q2M2Z5	RAS[+80]PPVSPIPVSEYCESENK	S317
6295	KIZ	Q2M2Z5	RAS[+80]PPVS[+80]PIPVSEYCESENK	S317, S321
6301	KIZ	Q2M2Z5	HS[+80]PWEGVS[+80]DHLAHR	S341, S347
6307	KIZ	Q2M2Z5	NCILQTLSSPDS[+80]EKESSTNAPTR	S439
6313	KIZ	Q2M2Z5	EHDNS[+80]VKEEATALLR	S478
6319	KIZ	Q2M2Z5	S[+80]AIHSSESSCSLPSILNDNSGIK	S499
6325	KIZ	Q2M2Z5	SAIHSSESSCS[+80]LPSILNDNSGIK	S509
6331	KIZ	Q2M2Z5	SAIHSSES[+80]SCS[+80]LPSILNDNSGIK	S506, S509
6337	KIZ	Q2M2Z5	IASEASFSSSEGS[+80]PLSR	S623
6343	KIZ	Q2M2Z5	IASEASFS[+80]S[+80]SEGSPLSR	S618, S619
6349	KIZ	Q2M2Z5	IASEASFS[+80]SSEGS[+80]PLSR	S618, S623
6355	KIZ	Q2M2Z5	IASEASFSS[+80]SEGS[+80]PLSR	S619, S623
6361	KIZ	Q2M2Z5	SNALWDESDDS[+80]NSEIEAALRPR	S650
6367	KIZ	Q2M2Z5	SNALWDES[+80]DDS[+80]NSEIEAALRPR	S647, S650
6373	KIZ	Q2M2Z5	SNALWDESDDS[+80]NS[+80]EIEAALRPR	S650, S652
6379	FAM161A	Q3B820	AQEHLQNSS[+80]PLPCR	S396
6385	FAM161A	Q3B820	AQEHLQNS[+80]S[+80]PLPCR	S395, S396
6391	FAM161A	Q3B820	VRCPT[+80]PDFEDLPER	T428
6397	FAM161A	Q3B820	CPT[+80]PDFEDLPER	T428
6403	FAM161A	Q3B820	WPYLS[+80]PR	S492
6409	FAM161A	Q3B820	ALGIS[+80]DEFVSK	S582
6415	FAM161A	Q3B820	SVTEDKES[+80]FNEEEK	S613
6421	SPATS1	Q496A3	LSFS[+80]HSDHSSEMS[+80]LPEVQK	S108, S117
6427	CCDC14	Q49A88	FNADSGYSIHS[+80]DSESQAETVHGLDGCASLLR	S96
6433	CCDC14	Q49A88	FNADS[+80]GYSIHS[+80]DSESQAETVHGLDGCASLLR	S90, S96
6439	CCDC14	Q49A88	FNADSGYSIHS[+80]DS[+80]ESQAETVHGLDGCASLLR	S96, S98
6445	CCDC14	Q49A88	FNADSGYSIHS[+80]DSES[+80]QAETVHGLDGCASLLR	S96, S100
6451	CCDC14	Q49A88	NEDS[+80]GSETAYLENR	S124
6457	CCDC14	Q49A88	NEDSGS[+80]ETAYLENR	S126
6463	CCDC14	Q49A88	NEDS[+80]GS[+80]ETAYLENR	S124, S126
6469	CCDC14	Q49A88	DTS[+80]DLEQNWSLQDHYR	S187
6475	CCDC14	Q49A88	DTSDLEQNWS[+80]LQDHYR	S194
6481	CCDC14	Q49A88	TVSAT[+80]CTDVLRNSFNTSPGVPCSLPK	T296
6487	CCDC14	Q49A88	TVSATCTDVLRNS[+80]FNTSPGVPCSLPK	S304
6493	CCDC14	Q49A88	TVSATCTDVLRNSFNT[+80]S[+80]PGVPCSLPK	T307, S308
6499	CCDC14	Q49A88	NS[+80]FNTSPGVPCSLPK	S304
6505	CCDC14	Q49A88	NSFNTS[+80]PGVPCSLPK	S308
6511	CCDC14	Q49A88	NSFNTSPGVPCS[+80]LPK	S314
6517	CCDC14	Q49A88	NS[+80]FNTS[+80]PGVPCSLPK	S304, S308
6523	CCDC14	Q49A88	S[+80]PTQSQPAFLATNEEK	S374
6529	CCDC14	Q49A88	SPT[+80]QSQPAFLATNEEK	T376
6535	CCDC14	Q49A88	LLSDLS[+80]VDSAR	S655
6541	CCDC14	Q49A88	LLSDLSVDS[+80]AR	S658
6547	CCDC14	Q49A88	LLSDLS[+80]VDS[+80]AR	S655, S658
6553	CCDC14	Q49A88	S[+80]LLNIHDK	S670
6559	CCDC14	Q49A88	QLQHDPAPAHTS[+80]IMSYLNK	S689
6565	CCDC14	Q49A88	QLQHDPAPAHTSIMS[+80]YLNK	S692
6571	CCDC14	Q49A88	LETNYS[+80]FTHSEPLSTIK	S702
6577	CCDC14	Q49A88	LETNYSFTHS[+80]EPLSTIK	S706
6583	CCDC14	Q49A88	LETNYS[+80]FTHS[+80]EPLSTIK	S702, S706
6589	CCDC14	Q49A88	LETNYSFTHS[+80]EPLS[+80]TIK	S706, S710
6595	CCDC14	Q49A88	LETNYSFTHS[+80]EPLST[+80]IK	S706, T711
6601	CCDC14	Q49A88	NEETIEPDKT[+80]YENVLSSR	T723
6607	CCDC14	Q49A88	NEETIEPDKTY[+80]ENVLSSR	Y724
6613	CCDC14	Q49A88	NEETIEPDKTYENVLS[+80]SR	S729
6619	CCDC14	Q49A88	NEETIEPDKT[+80]YENVLS[+80]SR	T723, S729
6625	CCDC14	Q49A88	GMEEAS[+80]APGIISALSK	S745
6631	CCDC14	Q49A88	GMEEASAPGIIS[+80]ALSK	S751
6637	CCDC14	Q49A88	GMEEASAPGIISALS[+80]K	S754
6661	CCDC14	Q49A88	GMEEAS[+80]APGIISALS[+80]K	S745, S754
6667	CCDC14	Q49A88	QDS[+80]DEGSETMALIEDEHNLDNTIYIPFAR	S758
6673	CCDC14	Q49A88	QDSDEGS[+80]ETMALIEDEHNLDNTIYIPFAR	S762
6679	CCDC14	Q49A88	QDS[+80]DEGS[+80]ETMALIEDEHNLDNTIYIPFAR	S758, S762
6697	CCDC14	Q49A88	RLS[+80]PQPQIR	S798
6703	CCDC14	Q49A88	LS[+80]PQPQIR	S798
6709	CCDC14	Q49A88	AATTQLVS[+80]NSGLAVSGK	S812
6715	CCDC14	Q49A88	AATTQLVSNSGLAVS[+80]GK	S819
6721	CCDC14	Q49A88	AATTQLVSNS[+80]GLAVS[+80]GK	S814, S819
6727	CCDC14	Q49A88	LCT[+80]PVICSSSTK	T827
6733	CCDC14	Q49A88	LCTPVICSS[+80]STK	S833
6739	CCDC14	Q49A88	LCTPVICSSS[+80]TK	S834
6745	CCDC14	Q49A88	LCT[+80]PVICS[+80]SSTK	T827, S832
6751	CCDC14	Q49A88	LCTPVICS[+80]SSTKEAEDAPEK	S832
6757	CCDC14	Q49A88	LCTPVICSS[+80]STKEAEDAPEK	S833
6763	CCDC14	Q49A88	LCTPVICS[+80]S[+80]STKEAEDAPEK	S832, S833
6769	CCDC14	Q49A88	LCTPVICSS[+80]S[+80]TKEAEDAPEK	S833, S834
6775	CCDC14	Q49A88	IPAATKEPEEQTACHGPS[+80]GCLSNSLQVK	S884
6781	CCDC14	Q49A88	IPAATKEPEEQTACHGPSGCLS[+80]NSLQVK	S888
6787	CCDC14	Q49A88	IPAATKEPEEQTACHGPS[+80]GCLSNS[+80]LQVK	S884, S890
6793	CCDC14	Q49A88	EPEEQT[+80]ACHGPSGCLSNSLQVK	T878
6799	CCDC14	Q49A88	EPEEQTACHGPS[+80]GCLSNSLQVK	S884
6805	CCDC14	Q49A88	EPEEQTACHGPSGCLS[+80]NSLQVK	S888
6811	CCDC14	Q49A88	EPEEQTACHGPSGCLSNS[+80]LQVK	S890
6817	CCDC14	Q49A88	EPEEQTACHGPS[+80]GCLS[+80]NSLQVK	S884, S888
6823	CCDC14	Q49A88	EPEEQTACHGPSGCLS[+80]NS[+80]LQVK	S888, S890
6829	MAP9	Q49MG5	MNDFHIS[+80]DDEEKNPSK	S79
6835	MAP9	Q49MG5	QILGDS[+80]FSPGSEGNASGKDPNEEITENHNSLK	S255
6841	MAP9	Q49MG5	SDENKENSFS[+80]ADHVTTAVEK	S291
6847	C2CD3	Q4AC94	GLS[+80]DISPSTSLPPLVEGQLR	S21
6853	C2CD3	Q4AC94	DS[+80]SFGLQHSLNSGQSLESVTLK	S253
6859	C2CD3	Q4AC94	DSSFGLQHSLNS[+80]GQSLESVTLK	S263
6865	C2CD3	Q4AC94	DSSFGLQHSLNSGQS[+80]LESVTLK	S266
6871	C2CD3	Q4AC94	DSSFGLQHS[+80]LNSGQS[+80]LESVTLK	S260, S266
6877	C2CD3	Q4AC94	DSSFGLQHSLNS[+80]GQS[+80]LESVTLK	S263, S266
6883	C2CD3	Q4AC94	QMSLLNS[+80]SEFQPQIR	S286
6895	C2CD3	Q4AC94	S[+80]HSDSCILSSNNLPTK	S299
6901	C2CD3	Q4AC94	SHS[+80]DSCILSSNNLPTK	S301
6907	C2CD3	Q4AC94	S[+80]SPETSMLLDQVHPPINEDSLR	S338
6913	C2CD3	Q4AC94	SS[+80]PETSMLLDQVHPPINEDSLR	S339
6919	C2CD3	Q4AC94	S[+80]SPETS[+80]MLLDQVHPPINEDSLR	S338, S343
6931	C2CD3	Q4AC94	SDTSISDFLS[+80]EEDDIVPSK	S466
6937	C2CD3	Q4AC94	SDTSISDFLS[+80]EEDDIVPSKK	S466
6943	C2CD3	Q4AC94	NLVEQQMLS[+80]ETPEDAQTMTLSVDR	S516
6949	C2CD3	Q4AC94	NLVEQQMLSET[+80]PEDAQTMTLSVDR	T518
6973	C2CD3	Q4AC94	IIIETMGVPPDS[+80]PQMTPGK	S554
6991	C2CD3	Q4AC94	IIIETMGVPPDSPQMT[+80]PGK	T558
6997	C2CD3	Q4AC94	IIIETMGVPPDS[+80]PQMTPGKK	S554
7015	C2CD3	Q4AC94	LSGNTHYTPLCAPTS[+80]PNK	S728
7021	C2CD3	Q4AC94	S[+80]PSPVAPHPSTFVATPASHNLVNQTNGTTK	S770
7027	C2CD3	Q4AC94	S[+80]PS[+80]PVAPHPSTFVATPASHNLVNQTNGTTK	S770, S772
7033	C2CD3	Q4AC94	EDVGIQTFNLPLT[+80]PR	T1158
7039	C2CD3	Q4AC94	RNDEVQLS[+80]PPEVISCHQK	S1595
7045	C2CD3	Q4AC94	NDEVQLS[+80]PPEVISCHQK	S1595
7051	C2CD3	Q4AC94	S[+80]PASTQVPCSSTTAEVR	S1606
7057	C2CD3	Q4AC94	SPASTQVPCS[+80]STTAEVR	S1615
7063	C2CD3	Q4AC94	QTLDQLAHASS[+80]K	S1822
7069	C2CD3	Q4AC94	QTLDQLAHAS[+80]SK	S1821
7081	C2CD3	Q4AC94	ELDFSS[+80]PGR	S1829
7087	C2CD3	Q4AC94	LTT[+80]SPLSSQTSILTSLR	T1873
7093	C2CD3	Q4AC94	LTTS[+80]PLSSQTSILTSLR	S1874
7099	C2CD3	Q4AC94	LTTS[+80]PLSSQTSILTSLRK	S1874
7105	C2CD3	Q4AC94	LTKPFLPLS[+80]PQTQTAISQHQESCR	S1912
7111	C2CD3	Q4AC94	APDKGTDS[+80]PSPPPLEETSNGGR	S2018
7117	C2CD3	Q4AC94	APDKGTDSPS[+80]PPPLEETSNGGR	S2020
7123	C2CD3	Q4AC94	APDKGT[+80]DSPS[+80]PPPLEETSNGGR	T2016, S2020
7129	C2CD3	Q4AC94	APDKGTDS[+80]PS[+80]PPPLEETSNGGR	S2018, S2020
7135	C2CD3	Q4AC94	GT[+80]DSPSPPPLEETSNGGR	T2016
7141	C2CD3	Q4AC94	GTDS[+80]PSPPPLEETSNGGR	S2018
7147	C2CD3	Q4AC94	GT[+80]DS[+80]PSPPPLEETSNGGR	T2016, S2018
7153	C2CD3	Q4AC94	GT[+80]DSPS[+80]PPPLEETSNGGR	T2016, S2020
7159	C2CD3	Q4AC94	GTDS[+80]PS[+80]PPPLEETSNGGR	S2018, S2020
7165	C2CD3	Q4AC94	MQS[+80]SEDTEAGPAYSDEDYEEDIIEPR	S2049
7171	C2CD3	Q4AC94	MQSS[+80]EDTEAGPAYSDEDYEEDIIEPR	S2050
7177	C2CD3	Q4AC94	MQSSEDTEAGPAYS[+80]DEDYEEDIIEPR	S2060
7195	C2CD3	Q4AC94	MQSS[+80]EDTEAGPAYS[+80]DEDYEEDIIEPR	S2050, S2060
7201	C2CD3	Q4AC94	TLNEITTVTDKTS[+80]PWSSVISDTSEVIS[+80]PQPDEVQR	S2085, S2099
7207	C2CD3	Q4AC94	TSPWSSVISDTSEVIS[+80]PQPDEVQR	S2099
7213	C2CD3	Q4AC94	TS[+80]PWSSVISDTSEVIS[+80]PQPDEVQR	S2085, S2099
7219	C2CD3	Q4AC94	EGPSCPS[+80]PGPFCR	S2114
7225	C2CD3	Q4AC94	SSFLSS[+80]PER	S2132
7231	C2CD3	Q4AC94	QGS[+80]PSQSLVACECEASK	S2146
7243	C2CD3	Q4AC94	VGGESASANPQPIPCPTLSGAQQSSTFVGWS[+80]SPQTDQNKEPK	S2193
7249	C2CD3	Q4AC94	SEAPAENEAATS[+80]ELGDSADSFK	S2216
7255	C2CD3	Q4AC94	SEAPAENEAATSELGDS[+80]ADSFK	S2221
7261	C2CD3	Q4AC94	SEAPAENEAATS[+80]ELGDSADSFKK	S2216
7267	C2CD3	Q4AC94	SEAPAENEAATSELGDS[+80]ADSFKK	S2221
7273	C2CD3	Q4AC94	SEAPAENEAATS[+80]ELGDSADS[+80]FKK	S2216, S2224
7279	PLCH1	Q4KWH8	TAALESNLPGS[+80]PNTSR	S1307
7285	AMOT	Q4VCS5	AHPPVTSAPLS[+80]PPQPNDLYK	S200
7291	AMOT	Q4VCS5	AQGPLPNQHS[+80]LK	S229
7297	AMOT	Q4VCS5	NSQPHS[+80]PTSSLTSGGSLPLLQSPPSTR	S309
7303	AMOT	Q4VCS5	NSQPHSPTSS[+80]LTSGGSLPLLQSPPSTR	S313
7309	AMOT	Q4VCS5	NSQPHSPTSSLTS[+80]GGSLPLLQSPPSTR	S316
7315	AMOT	Q4VCS5	NSQPHSPTSSLTSGGSLPLLQS[+80]PPSTR	S325
7321	AMOT	Q4VCS5	NS[+80]QPHS[+80]PTSSLTSGGSLPLLQSPPSTR	S305, S309
7327	AMOT	Q4VCS5	NS[+80]QPHSPTSSLTS[+80]GGSLPLLQSPPSTR	S305, S316
7333	AMOT	Q4VCS5	NS[+80]QPHSPTSSLTSGGS[+80]LPLLQSPPSTR	S305, S319
7339	AMOT	Q4VCS5	NSQPHS[+80]PTS[+80]SLTSGGSLPLLQSPPSTR	S309, S312
7345	AMOT	Q4VCS5	NSQPHS[+80]PTSS[+80]LTSGGSLPLLQSPPSTR	S309, S313
7351	AMOT	Q4VCS5	NSQPHS[+80]PTSSLTS[+80]GGSLPLLQSPPSTR	S309, S316
7357	AMOT	Q4VCS5	NSQPHS[+80]PTSSLTSGGSLPLLQS[+80]PPSTR	S309, S325
7363	AMOT	Q4VCS5	NSQPHSPTSS[+80]LTS[+80]GGSLPLLQSPPSTR	S313, S316
7369	AMOT	Q4VCS5	NSQPHS[+80]PTSSLTSGGSLPLLQSPPSTRLS[+80]PAR	S309, S332
7375	AMOT	Q4VCS5	AQPS[+80]SASYQPVPADPFAIVSR	S416
7381	AMOT	Q4VCS5	AQPSSAS[+80]YQPVPADPFAIVSR	S419
7387	AMOT	Q4VCS5	DT[+80]TVISHSPNTSYDTALEAR	T708
7393	AMOT	Q4VCS5	DTT[+80]VISHSPNTSYDTALEAR	T709
7399	AMOT	Q4VCS5	DTTVIS[+80]HSPNTSYDTALEAR	S712
7405	AMOT	Q4VCS5	DTTVISHS[+80]PNTSYDTALEAR	S714
7411	AMOT	Q4VCS5	DTTVISHSPNT[+80]SYDTALEAR	T717
7417	AMOT	Q4VCS5	DTTVISHSPNTSYDT[+80]ALEAR	T721
7423	AMOT	Q4VCS5	DTT[+80]VISHSPNT[+80]SYDTALEAR	T709, T717
7429	AMOT	Q4VCS5	DTTVIS[+80]HSPNTS[+80]YDTALEAR	S712, S718
7435	AMOT	Q4VCS5	DTTVISHS[+80]PNTS[+80]YDTALEAR	S714, S718
7441	AMOT	Q4VCS5	S[+80]LMSISNAGSGLLSHSSTLTGSPIMEEK	S787
7447	AMOT	Q4VCS5	SLMSISNAGSGLLSHSSTLTGS[+80]PIMEEK	S808
7471	AMOT	Q4VCS5	SLMSISNAGSGLLSHS[+80]STLTGSPIMEEK	S802
7483	AMOT	Q4VCS5	GS[+80]LGILLGGDYR	S823
7489	AMOT	Q4VCS5	AEYVPSTPS[+80]PVPPSTPLLSAHSK	S842
7495	AMOT	Q4VCS5	AEYVPSTPSPVPPSTPLLS[+80]AHSK	S852
7501	AMOT	Q4VCS5	AEYVPSTPSPVPPSTPLLSAHS[+80]K	S855
7507	AMOT	Q4VCS5	AEYVPS[+80]TPS[+80]PVPPSTPLLSAHSK	S839, S842
7513	AMOT	Q4VCS5	AEYVPST[+80]PS[+80]PVPPSTPLLSAHSK	T840, S842
7519	AMOT	Q4VCS5	LS[+80]IPSLTCNPDK	S1041
7525	AMOT	Q4VCS5	LS[+80]IPSLTCNPDKTDGPVFHSNTLER	S1041
7531	AMOT	Q4VCS5	TDGPVFHSNT[+80]LER	T1061
7537	AMOT	Q4VCS5	KT[+80]PIQILGQEPDAEMVEYLI	T1066
7549	AMOT	Q4VCS5	T[+80]PIQILGQEPDAEMVEYLI	T1066
7555	CEP55	Q53EZ4	VAAS[+80]PKSPT[+80]AALNESLVECPK	S425, T430
7561	CEP55	Q53EZ4	S[+80]PTAALNESLVECPK	S428
7567	CEP55	Q53EZ4	SPTAALNES[+80]LVECPK	S436
7573	CEP55	Q53EZ4	S[+80]PTAALNES[+80]LVECPK	S428, S436
7579	CDCA8	Q53HL2	IYNISGNGS[+80]PLADSK	S219
7585	SGO1	Q5FBB7	TPTTTPPETQQS[+80]PHLSLK	S436
7591	PRRC2B	Q5JSZ5	HIISATSLS[+80]TSPTELGSR	S224
7597	PRRC2B	Q5JSZ5	HIISATSLSTS[+80]PTELGSR	S226
7603	PRRC2B	Q5JSZ5	LKFS[+80]DDEEEEEVVK	S388
7609	PRRC2B	Q5JSZ5	SPDEALPGGLSGCSSGSGHS[+80]PYALER	S1489
7615	AMER1	Q5JTC6	VSPTPEPS[+80]PPATEK	S246
7621	AARS2	Q5JTZ9	LIEAVET[+80]AVMPQWQR	T833
7627	MIIP	Q5JXC2	AASESSLESSSSYNSETPST[+80]PETSSTSLSTSCPR	T54
7633	MIIP	Q5JXC2	SGVAS[+80]LPPAK	S94
7639	MIIP	Q5JXC2	LGDPGPQEAQT[+80]PR	T141
7645	MIIP	Q5JXC2	ESSGS[+80]GVEEDHECVYCYR	S231
7651	MIIP	Q5JXC2	LFPVPVDPGT[+80]PCR	T258
7657	MIIP	Q5JXC2	KS[+80]FDASDTLALPR	S303
7663	MIIP	Q5JXC2	S[+80]FDASDTLALPR	S303
7669	DNTTIP2	Q5QJE6	GTEPS[+80]TDGETSEAESNYSVSEHHDTILR	S82
7675	DNTTIP2	Q5QJE6	GTEPSTDGET[+80]SEAESNYSVSEHHDTILR	T87
7681	DNTTIP2	Q5QJE6	GTEPST[+80]DGETS[+80]EAESNYSVSEHHDTILR	T83, S88
7687	DNTTIP2	Q5QJE6	QILIACS[+80]PVSSVR	S117
7693	DNTTIP2	Q5QJE6	ESYTEEIVS[+80]EAESHVSGISR	S141
7699	DNTTIP2	Q5QJE6	SLTDPSQESHTEAIS[+80]DAETSSSDISFSGIATR	S184
7705	DNTTIP2	Q5QJE6	SLTDPSQESHTEAISDAETS[+80]SSDISFSGIATR	S189
7711	DNTTIP2	Q5QJE6	SLTDPSQES[+80]HTEAISDAETS[+80]SSDISFSGIATR	S178, S189
7717	DNTTIP2	Q5QJE6	SLTDPSQESHTEAIS[+80]DAETS[+80]SSDISFSGIATR	S184, S189
7723	DNTTIP2	Q5QJE6	SLTDPSQESHTEAISDAET[+80]S[+80]SSDISFSGIATR	T188, S189
7729	DNTTIP2	Q5QJE6	S[+80]SENILTVHEQANVESLK	S273
7735	TMEM201	Q5SNT2	ALS[+80]LGTIPSLTR	S454
7741	ATAT1	Q5SQI0	LLLAADPGGS[+80]PAQR	S315
7747	NUP188	Q5SRE5	GAPSS[+80]PATGVLPSPQGK	S1709
7753	NUP188	Q5SRE5	GAPSS[+80]PATGVLPS[+80]PQGK	S1709, S1717
7759	CEP170	Q5SW79	DLGS[+80]LNGTFVNDVR	S62
7765	CEP170	Q5SW79	SIKS[+80]DVPVYLK	S359
7771	CEP170	Q5SW79	S[+80]IKS[+80]DVPVYLK	S356, S359
7777	CEP170	Q5SW79	QKS[+80]EEPSVSIPFLQTALLR	S446
7789	CEP170	Q5SW79	S[+80]EEPSVSIPFLQTALLR	S446
7795	CEP170	Q5SW79	DNDDDQS[+80]DKGTYTIELENPNSEEVEAR	S497
7801	CEP170	Q5SW79	DNDDDQS[+80]DKGTY[+80]TIELENPNSEEVEAR	S497, Y502
7807	CEP170	Q5SW79	IMEFSAPLPLENETEIS[+80]ESGMTVR	S619
7825	CEP170	Q5SW79	QGS[+80]FTIEKPSPNIPIELIPHINK	S838
7837	CEP170	Q5SW79	SES[+80]LDPDSSMDTTLILK	S881
7843	CEP170	Q5SW79	S[+80]ESLDPDS[+80]SMDTTLILK	S879, S886
7855	CEP170	Q5SW79	SESLDPDS[+80]SMDTTLILK	S886
7861	CEP170	Q5SW79	SESLDPDSS[+80]MDTTLILK	S887
7867	CEP170	Q5SW79	DNSISPES[+80]DVDTASTISLVTGETER	S933
7873	CEP170	Q5SW79	DNS[+80]IS[+80]PESDVDTASTISLVTGETER	S928, S930
7879	CEP170	Q5SW79	DNS[+80]ISPES[+80]DVDTASTISLVTGETER	S928, S933
7885	CEP170	Q5SW79	TPLTS[+80]ADEHVHSK	S1059
7891	CEP170	Q5SW79	T[+80]PLTS[+80]ADEHVHSK	T1055, S1059
7897	CEP170	Q5SW79	LGEAS[+80]DSELADADK	S1112
7903	CEP170	Q5SW79	ASVAS[+80]EVSTTSSTSKPPTGR	S1126
7909	CEP170	Q5SW79	ASVASEVS[+80]TTSSTSKPPTGR	S1129
7915	CEP170	Q5SW79	LVPSDKFS[+80]PR	S1198
7921	CEP170	Q5SW79	RFPTDYASTS[+80]EDEFGSNR	S1241
7927	CEP170	Q5SW79	FPTDYAS[+80]TSEDEFGSNR	S1239
7933	CEP170	Q5SW79	FPTDYASTS[+80]EDEFGSNR	S1241
7939	CEP170	Q5SW79	FPTDYASTSEDEFGS[+80]NRNSPK	S1247
7945	CEP170	Q5SW79	FPTDYASTSEDEFGSNRNS[+80]PK	S1251
7951	CEP170	Q5SW79	EINDVAGEIDSVTSSGTAPSTTVSTAATTPGS[+80]AIDTR	S1346
7957	CEP170	Q5SW79	VFDES[+80]LNFR	S1362
7963	CEP170	Q5SW79	QLQAINAMIDPDGTLEALNNMGFPSAMLPS[+80]PPK	S1515
7969	CEP170	Q5SW79	QKS[+80]SPVNNHHSPGQTPTLGQPEAR	S1521
7975	CEP170	Q5SW79	S[+80]SPVNNHHSPGQTPTLGQPEAR	S1521
7981	CEP170	Q5SW79	SSPVNNHHS[+80]PGQTPTLGQPEAR	S1529
7987	CEP170	Q5SW79	S[+80]S[+80]PVNNHHSPGQTPTLGQPEAR	S1521, S1522
7993	CEP170	Q5SW79	S[+80]SPVNNHHS[+80]PGQTPTLGQPEAR	S1521, S1529
7999	NOL9	Q5SY16	LAAFADALEFADEEKES[+80]PVEFTGHK	S487
8005	CEP85L	Q5SZL2	FLAPEASGRDS[+80]PGGAR	S15
8011	CEP85L	Q5SZL2	TIGPSCLHDS[+80]MEMLR	S207
8023	EEIG1	Q5T9C2	NSSYAS[+80]QQS[+80]KISGYSTEHSR	S234, S237
8029	CEP162	Q5TB80	MANCS[+80]QEELDEEFEQFMK	S5
8035	CEP162	Q5TB80	TSQPVMEIEEES[+80]AEK	S83
8047	CEP162	Q5TB80	GLTSS[+80]IDYSR	S145
8053	CEP162	Q5TB80	ALHSNQANAELT[+80]DDEHENESK	T176
8059	CEP162	Q5TB80	HEELAENYS[+80]DDFEDEYVGAPLTTK	S194
8065	CEP162	Q5TB80	TGMLANVVLLDS[+80]LDSVAEVNLDEQDK	S245
8071	CEP162	Q5TB80	IDS[+80]FGISGFDLQPVSSEK	S358
8077	CEP162	Q5TB80	IDSFGISGFDLQPVS[+80]SEK	S370
8083	CEP162	Q5TB80	TTNES[+80]MENSCPQVTEVTATEEHVDK	S422
8095	CEP162	Q5TB80	SQLS[+80]SEEEGAVMGK	S474
8101	CEP162	Q5TB80	SQLS[+80]S[+80]EEEGAVMGK	S474, S475
8113	CEP162	Q5TB80	SQLSS[+80]EEEGAVMGK	S475
8119	CEP162	Q5TB80	ENQSLFSEVAS[+80]LK	S758
8125	CEP162	Q5TB80	FLS[+80]QVVEDSEPTR	S770
8131	CEP162	Q5TB80	NDKDDEDFQS[+80]IEFQVEQAHAK	S1073
8137	CROCC	Q5TZA2	DLAQAVLS[+80]DSESGVQLSGSER	S462
8143	CROCC	Q5TZA2	DLAQAVLSDS[+80]ESGVQLSGSER	S464
8149	CROCC	Q5TZA2	DLAQAVLSDSES[+80]GVQLSGSER	S466
8155	CROCC	Q5TZA2	DLAQAVLSDSESGVQLS[+80]GSER	S471
8161	CROCC	Q5TZA2	DLAQAVLSDSESGVQLSGS[+80]ER	S473
8167	CROCC	Q5TZA2	DLAQAVLS[+80]DS[+80]ESGVQLSGSER	S462, S464
8173	CROCC	Q5TZA2	DLAQAVLS[+80]DSESGVQLS[+80]GSER	S462, S471
8179	CROCC	Q5TZA2	GLSGQRT[+80]PS[+80]PPR	T492, S494
8185	CROCC	Q5TZA2	RGPS[+80]PACSDSSTLALIHSALHK	S512
8191	CROCC	Q5TZA2	RGPS[+80]PACS[+80]DSSTLALIHSALHK	S512, S516
8197	CROCC	Q5TZA2	GPS[+80]PACSDSSTLALIHSALHK	S512
8203	CROCC	Q5TZA2	GPS[+80]PACS[+80]DSSTLALIHSALHK	S512, S516
8209	CROCC	Q5TZA2	GPS[+80]PACSDS[+80]STLALIHSALHK	S512, S518
8215	CROCC	Q5TZA2	LEAEKEELS[+80]EEIAALQQER	S1039
8221	CROCC	Q5TZA2	APS[+80]PAPRPVPGSPAR	S1451
8227	CROCC	Q5TZA2	APSPAPRPVPGS[+80]PAR	S1460
8233	CROCC	Q5TZA2	APS[+80]PAPRPVPGS[+80]PAR	S1451, S1460
8239	CROCC	Q5TZA2	DAPAEGSGEGLNSPS[+80]TLECSPGSQPPSPGPATSPASPDLDPEAVR	S1478
8245	CROCC	Q5TZA2	DAPAEGSGEGLNSPSTLECS[+80]PGSQPPSPGPATSPASPDLDPEAVR	S1483
8251	CROCC	Q5TZA2	DAPAEGSGEGLNSPSTLECSPGSQPPS[+80]PGPATSPASPDLDPEAVR	S1490
8257	CROCC	Q5TZA2	DAPAEGSGEGLNSPSTLECSPGSQPPSPGPATS[+80]PASPDLDPEAVR	S1496
8263	CROCC	Q5TZA2	SLQATES[+80]ELRASQEK	S1614
8269	CROCC	Q5TZA2	SLQATESELRAS[+80]QEK	S1619
8275	CROCC	Q5TZA2	RS[+80]SAPFSPPSGPPEK	S2004
8281	CROCC	Q5TZA2	RSS[+80]APFSPPSGPPEK	S2005
8287	CROCC	Q5TZA2	RS[+80]S[+80]APFSPPSGPPEK	S2004, S2005
8293	CROCC	Q5TZA2	RS[+80]SAPFS[+80]PPSGPPEK	S2004, S2009
8299	CROCC	Q5TZA2	RSS[+80]APFS[+80]PPSGPPEK	S2005, S2009
8305	CROCC	Q5TZA2	S[+80]SAPFSPPSGPPEK	S2004
8311	CROCC	Q5TZA2	SSAPFS[+80]PPSGPPEK	S2009
8317	CROCC	Q5TZA2	S[+80]SAPFS[+80]PPSGPPEK	S2004, S2009
8323	CROCC	Q5TZA2	SSAPFS[+80]PPS[+80]GPPEK	S2009, S2012
8329	STRIP1	Q5VSL9	AAS[+80]PPASASDLIEQQQK	S335
8335	ZNF318	Q5VUA4	LGS[+80]PVDNLEDMDRDDLTDDSVFTR	S173
8341	DAB2IP	Q5VWQ8	LPS[+80]PTPENK	S702
8347	DAB2IP	Q5VWQ8	TLDGEAGS[+80]PAGPDVLPTDGQAAAAQLVAGWPAR	S763
8353	DAB2IP	Q5VWQ8	QGPSPVS[+80]PNALDR	S995
8365	ZMYM4	Q5VZL5	VTQHES[+80]DNENEIQIQNK	S122
8371	ZMYM4	Q5VZL5	TLSQGES[+80]QTSEHELFLDTK	S1068
8377	CEP135	Q66GS9	LFSDLVHTTES[+80]LR	S46
8383	CEP135	Q66GS9	NLHAVVQT[+80]PGGK	T156
8389	CEP135	Q66GS9	LS[+80]VALDGGR	S245
8395	CEP135	Q66GS9	LSVALDGGRS[+80]PDVLSLESR	S253
8401	CEP135	Q66GS9	LSVALDGGRSPDVLS[+80]LESR	S258
8407	CEP135	Q66GS9	LSVALDGGRS[+80]PDVLS[+80]LESR	S253, S258
8413	CEP135	Q66GS9	S[+80]PDVLSLESR	S253
8419	CEP135	Q66GS9	SPDVLS[+80]LESR	S258
8425	CEP135	Q66GS9	ETVTS[+80]EVVNLSNK	S303
8431	CEP135	Q66GS9	ETVTSEVVNLS[+80]NK	S309
8437	CEP135	Q66GS9	ETVT[+80]SEVVNLSNKNEK	T302
8443	CEP135	Q66GS9	ETVTS[+80]EVVNLSNKNEK	S303
8449	CEP135	Q66GS9	ETVTSEVVNLS[+80]NKNEK	S309
8455	CEP135	Q66GS9	KLS[+80]EMQDLEETMAK	S356
8473	CEP135	Q66GS9	ERLS[+80]DELLVK	S383
8479	CEP135	Q66GS9	LS[+80]DELLVK	S383
8485	CEP135	Q66GS9	S[+80]PSRLDTFLK	S439
8491	CEP135	Q66GS9	SSIFRT[+80]PEK	T488
8497	CEP135	Q66GS9	T[+80]PEKGDYNSEIHQITR	T488
8503	CEP135	Q66GS9	LSVLYNEAQEELS[+80]ALR	S548
8509	CEP135	Q66GS9	LSVLYNEAQEELS[+80]ALRK	S548
8515	CEP135	Q66GS9	KES[+80]TQTTAPHNIVSLMEK	S554
8521	CEP135	Q66GS9	KEST[+80]QTTAPHNIVSLMEK	T555
8533	CEP135	Q66GS9	ELALS[+80]DLR	S576
8539	CEP135	Q66GS9	SVDDYQHRLS[+80]IK	S688
8545	CEP135	Q66GS9	LELLS[+80]IDTER	S913
8551	CEP135	Q66GS9	ATVLNDLS[+80]SLR	S975
8557	CEP135	Q66GS9	ATVLNDLSS[+80]LR	S976
8563	CEP135	Q66GS9	NLES[+80]LLATNR	S1035
8569	CEP135	Q66GS9	HGLAT[+80]PPLSSTLR	T1121
8575	CEP135	Q66GS9	HGLAT[+80]PPLSSTLRSPS[+80]HSPEHR	T1121, S1132
8581	CEP135	Q66GS9	HGLATPPLS[+80]S[+80]TLRSPSHSPEHR	S1125, S1126
8587	CEP135	Q66GS9	HGLATPPLS[+80]STLRSPS[+80]HSPEHR	S1125, S1132
8593	ARL6IP4	Q66PJ3	S[+80]AGEEEDGPVLTDEQK	S148
8599	RPGRIP1L	Q68CZ1	YGNS[+80]LLEEAR	S199
8605	RPGRIP1L	Q68CZ1	TAQLSS[+80]TDSTDGNLNELHITIR	S781
8611	RPGRIP1L	Q68CZ1	VSFVDIMPHQS[+80]DETSPPPEDR	S985
8623	RPGRIP1L	Q68CZ1	VSFVDIMPHQS[+80]DETSPPPEDRK	S985
8629	MSL1	Q68DK7	HS[+80]PIKEEPCGSLSETVCK	S362
8635	JADE1	Q6IE81	GVQVPVS[+80]PGTIPQPVAR	S89
8641	CCSAP	Q6IQ19	MS[+80]PGSGVK	S2
8647	CCSAP	Q6IQ19	CAPPS[+80]PPPPVEPATQEEAER	S80
8653	CCSAP	Q6IQ19	CAPPSPPPPVEPAT[+80]QEEAER	T89
8659	CCSAP	Q6IQ19	CAPPS[+80]PPPPVEPATQEEAERR	S80
8665	CCSAP	Q6IQ19	QQPS[+80]ALFAR	S156
8677	CCSAP	Q6IQ19	AHS[+80]VDVEK	S240
8683	CCSAP	Q6IQ19	AS[+80]SSENPWMTEYMR	S252
8689	TTBK2	Q6IQ55	T[+80]TGSPSDEEPEVLQVLEASPQDEK	T574
8695	NIPBL	Q6KC79	AITSLLGGGS[+80]PK	S2658
8701	MIS18BP1	Q6P0N0	NISKLS[+80]PPR	S365
8707	MIS18BP1	Q6P0N0	NTSNIPVILEPETEES[+80]ENEFYIK	S824
8713	FAM117B	Q6P1L5	NGS[+80]PTPAGSLGGGAVATAGGPGSR	S10
8719	FAM117B	Q6P1L5	S[+80]QSVSPTSFLTISNEGSEESPCSADDLLVDPR	S410
8725	FAM117B	Q6P1L5	SQS[+80]VSPTSFLTISNEGSEESPCSADDLLVDPR	S412
8731	EDC4	Q6P2E9	MAS[+80]CASIDIEDATQHLR	S3
8737	EDC4	Q6P2E9	MASCAS[+80]IDIEDATQHLR	S6
8743	EDC4	Q6P2E9	HTEVLPAEEENDS[+80]LGADGTHGAGAMESAAGVLIK	S486
8755	EDC4	Q6P2E9	IVELPAPADFLS[+80]LSSETKPK	S583
8761	EDC4	Q6P2E9	IVELPAPADFLSLSSET[+80]KPK	T588
8767	EDC4	Q6P2E9	GPGQVPTATS[+80]ALSLELQEVEPLGLPQASPSR	S705
8773	EDC4	Q6P2E9	GPGQVPTATSALS[+80]LELQEVEPLGLPQASPSR	S708
8779	EDC4	Q6P2E9	GPGQVPTATSALSLELQEVEPLGLPQAS[+80]PSR	S723
8785	EDC4	Q6P2E9	GPGQVPTATSALSLELQEVEPLGLPQASPS[+80]R	S725
8791	EDC4	Q6P2E9	GPGQVPTATSALS[+80]LELQEVEPLGLPQAS[+80]PSR	S708, S723
8797	EDC4	Q6P2E9	TRS[+80]PDVISSASTALSQDIPEIASEALSR	S729
8803	EDC4	Q6P2E9	S[+80]PDVISSASTALSQDIPEIASEALSR	S729
8809	EDC4	Q6P2E9	DS[+80]QDASAEQSDHDDEVASLASASGGFGTK	S871
8815	EDC4	Q6P2E9	DSQDAS[+80]AEQSDHDDEVASLASASGGFGTK	S875
8821	EDC4	Q6P2E9	DSQDASAEQS[+80]DHDDEVASLASASGGFGTK	S879
8827	EDC4	Q6P2E9	DS[+80]QDASAEQS[+80]DHDDEVASLASASGGFGTK	S871, S879
8833	CEP85	Q6P2H3	GS[+80]SLGTEWQTPVISEPFR	S27
8839	ZNF449	Q6P9G9	LDMNFS[+80]LENR	S198
8845	ZNF449	Q6P9G9	LVDQQNPT[+80]LGETPENSNLEEPLNPKPHK	T294
8851	CTR9	Q6PD62	GGEFDEFVNDDT[+80]DDDLPISK	T925
8857	ZC3H14	Q6PJT7	DLVQPDKPAS[+80]PK	S515
8863	LARP1	Q6PKG0	ESPRPLQLPGAEGPAIS[+80]DGEEGGGEPGAGGGAAGAAGAGR	S90
8869	LARP1	Q6PKG0	NALPPVLTTVNGQS[+80]PPEHSAPAK	S143
8875	LARP1	Q6PKG0	GLS[+80]ASLPDLDSENWIEVK	S546
8881	LARP1	Q6PKG0	GLSAS[+80]LPDLDSENWIEVK	S548
8887	LARP1	Q6PKG0	SLPTTVPES[+80]PNYR	S774
8893	ATAD2	Q6PL18	KPNIFYSGPAS[+80]PARPR	S327
8899	ATAD2	Q6PL18	TLDSDIS[+80]CPLLESDLAYSDDDVPSVYENGLSQK	S740
8905	ATAD2	Q6PL18	TLDSDISCPLLES[+80]DLAYSDDDVPSVYENGLSQK	S746
8911	ATAD2	Q6PL18	TLDSDISCPLLESDLAYS[+80]DDDVPSVYENGLSQK	S751
8917	ATAD2	Q6PL18	IES[+80]DTEETQDTSVDHNETGNTGESSVEENEK	S1200
8923	TRAF7	Q6Q0C0	S[+80]TFSLPEEEEEPEPLVFAEQPSVK	S105
8929	RICTOR	Q6R327	DVLFT[+80]DTITMK	T1361
8935	BRWD3	Q6RI45	TVLYNDDS[+80]DNDNFVSTEDPLNLGTSR	S1763
8941	SASS6	Q6UVJ0	KQDVLGPSTT[+80]PPAHSSSNTIR	T495
8947	SASS6	Q6UVJ0	QDVLGPSTT[+80]PPAHSSSNTIR	T495
8953	SASS6	Q6UVJ0	SGIS[+80]PNLNVVDGR	S510
8959	BCOR	Q6W2J9	KVS[+80]GDSSHTETTAEEVPEDPLLK	S1139
8965	BCOR	Q6W2J9	KVSGDS[+80]SHTETTAEEVPEDPLLK	S1142
8971	THADA	Q6YHU6	LLSYSPES[+80]LQYMVK	S560
8977	CEP128	Q6ZU80	MAES[+80]SSESDHFR	S4
8983	CEP128	Q6ZU80	MAESSS[+80]ESDHFR	S6
8989	CEP128	Q6ZU80	MAESSSES[+80]DHFR	S8
8995	CEP128	Q6ZU80	DRLS[+80]PWAAR	S18
9001	CEP128	Q6ZU80	LS[+80]PWAAR	S18
9007	CEP128	Q6ZU80	S[+80]LPTVEVTEK	S31
9013	CEP128	Q6ZU80	VNTITS[+80]TLQDTSR	S46
9019	CEP128	Q6ZU80	VNTITST[+80]LQDTSR	T47
9025	CEP128	Q6ZU80	VNTITSTLQDT[+80]SR	T51
9031	CEP128	Q6ZU80	VNTITSTLQDTS[+80]R	S52
9037	CEP128	Q6ZU80	YREYS[+80]NGQAGAIEHLK	S69
9043	CEP128	Q6ZU80	EYS[+80]NGQAGAIEHLK	S69
9049	CEP128	Q6ZU80	EYSNGQAGAIEHLKES[+80]LEQSIDQLR	S82
9055	CEP128	Q6ZU80	EYSNGQAGAIEHLKES[+80]LEQS[+80]IDQLR	S82, S86
9061	CEP128	Q6ZU80	ES[+80]LEQSIDQLR	S82
9067	CEP128	Q6ZU80	ESLEQS[+80]IDQLR	S86
9073	CEP128	Q6ZU80	ES[+80]LEQS[+80]IDQLR	S82, S86
9079	CEP128	Q6ZU80	SIS[+80]VTSLSASDLDGGTGSELHHFPPTSPLK	S105
9085	CEP128	Q6ZU80	SISVTS[+80]LSASDLDGGTGSELHHFPPTSPLK	S108
9091	CEP128	Q6ZU80	SISVTSLS[+80]ASDLDGGTGSELHHFPPTSPLK	S110
9097	CEP128	Q6ZU80	SISVTSLSAS[+80]DLDGGTGSELHHFPPTSPLK	S112
9103	CEP128	Q6ZU80	S[+80]ISVTSLSAS[+80]DLDGGTGSELHHFPPTSPLK	S103, S112
9109	CEP128	Q6ZU80	SIS[+80]VTS[+80]LSASDLDGGTGSELHHFPPTSPLK	S105, S108
9115	CEP128	Q6ZU80	SIS[+80]VTSLS[+80]ASDLDGGTGSELHHFPPTSPLK	S105, S110
9121	CEP128	Q6ZU80	SIS[+80]VTSLSAS[+80]DLDGGTGSELHHFPPTSPLK	S105, S112
9127	CEP128	Q6ZU80	SISVT[+80]SLSAS[+80]DLDGGTGSELHHFPPTSPLK	T107, S112
9133	CEP128	Q6ZU80	FVQETDDMTQLHGFHQS[+80]LR	S167
9145	CEP128	Q6ZU80	DLS[+80]SEQIR	S172
9151	CEP128	Q6ZU80	DLSS[+80]EQIR	S173
9157	CEP128	Q6ZU80	RQDQLGLMS[+80]LQLQEALK	S249
9169	CEP128	Q6ZU80	QDQLGLMS[+80]LQLQEALK	S249
9181	CEP128	Q6ZU80	NQLEQELELS[+80]R	S291
9187	CEP128	Q6ZU80	NQLEQELELS[+80]RR	S291
9193	CEP128	Q6ZU80	LLNQS[+80]EGSR	S298
9199	CEP128	Q6ZU80	LLNQSEGS[+80]R	S301
9205	CEP128	Q6ZU80	LLNQSEGS[+80]RETLLHQVEELR	S301
9211	CEP128	Q6ZU80	LLNQSEGS[+80]RET[+80]LLHQVEELR	S301, T304
9217	CEP128	Q6ZU80	ET[+80]LLHQVEELR	T304
9223	CEP128	Q6ZU80	KGLQHQVS[+80]QISK	S331
9229	CEP128	Q6ZU80	GLQHQVS[+80]QISK	S331
9235	CEP128	Q6ZU80	VQLNFS[+80]AMASELEEVK	S375
9241	CEP128	Q6ZU80	VQLNFS[+80]AMASELEEVKR	S375
9253	CEP128	Q6ZU80	AHLAS[+80]QVENLTR	S400
9259	CEP128	Q6ZU80	HADLQIS[+80]ELTR	S445
9265	CEP128	Q6ZU80	S[+80]RDEETATIITQLK	S674
9271	CEP128	Q6ZU80	DLTSS[+80]LQSVK	S703
9277	CEP128	Q6ZU80	DLTSSLQS[+80]VK	S706
9283	CEP128	Q6ZU80	DLTSS[+80]LQS[+80]VK	S703, S706
9289	CEP128	Q6ZU80	S[+80]QCDRLTEELTQNENENK	S759
9295	CEP128	Q6ZU80	SQCDRLT[+80]EELTQNENENK	T765
9301	CEP128	Q6ZU80	HIS[+80]IEEEHLR	S797
9307	CEP128	Q6ZU80	DQLLCLETEQES[+80]ILGVIGK	S826
9313	CEP128	Q6ZU80	TFSKDS[+80]VEK	S846
9319	CEP128	Q6ZU80	VFS[+80]SGPDIHYDPHR	S854
9325	CEP128	Q6ZU80	VFSS[+80]GPDIHYDPHR	S855
9331	CEP128	Q6ZU80	VFS[+80]S[+80]GPDIHYDPHR	S854, S855
9337	CEP128	Q6ZU80	NLTENKES[+80]ELQCLFQQIER	S911
9343	CEP128	Q6ZU80	KDEEMGS[+80]LQDR	S950
9349	CEP128	Q6ZU80	DEEMGS[+80]LQDR	S950
9355	CEP128	Q6ZU80	VIALETS[+80]TQVALDHLESVPEK	S961
9361	CEP128	Q6ZU80	VIALETSTQVALDHLES[+80]VPEK	S971
9367	CEP128	Q6ZU80	VIALET[+80]S[+80]TQVALDHLESVPEK	T960, S961
9373	CEP128	Q6ZU80	VIALETS[+80]T[+80]QVALDHLESVPEK	S961, T962
9379	CEP128	Q6ZU80	VIALETS[+80]TQVALDHLES[+80]VPEK	S961, S971
9385	CEP128	Q6ZU80	LS[+80]LLEDFK	S977
9391	CEP128	Q6ZU80	LS[+80]LLEDFKDFR	S977
9397	CEP128	Q6ZU80	GDRT[+80]FLEGSHTR	T1028
9403	CEP128	Q6ZU80	T[+80]FLEGSHTR	T1028
9409	CEP128	Q6ZU80	TFLEGS[+80]HTR	S1033
9415	CEP128	Q6ZU80	TFLEGSHT[+80]R	T1035
9421	CEP128	Q6ZU80	GLDHS[+80]SSWQDHSR	S1041
9427	CEP128	Q6ZU80	GLDHSSS[+80]WQDHSR	S1043
9433	CEP128	Q6ZU80	GLDHS[+80]S[+80]SWQDHSR	S1041, S1042
9439	CEP128	Q6ZU80	FLS[+80]SPR	S1052
9445	CEP128	Q6ZU80	FLSS[+80]PR	S1053
9451	CEP128	Q6ZU80	FS[+80]YVNSFTK	S1057
9457	CEP128	Q6ZU80	FSY[+80]VNSFTK	Y1058
9463	CEP128	Q6ZU80	FSYVNS[+80]FTK	S1061
9469	CEP128	Q6ZU80	FSYVNSFT[+80]K	T1063
9475	CEP128	Q6ZU80	FS[+80]YVNS[+80]FTK	S1057, S1061
9481	CEP128	Q6ZU80	FSYVNS[+80]FTKR	S1061
9487	CEP128	Q6ZU80	TVAPDS[+80]ASNKEDATMNGTSSQPK	S1071
9493	CEP128	Q6ZU80	TVAPDSAS[+80]NKEDATMNGTSSQPK	S1073
9499	CEP128	Q6ZU80	TVAPDSASNKEDATMNGTS[+80]SQPK	S1084
9505	CEP128	Q6ZU80	TVAPDS[+80]AS[+80]NKEDATMNGTSSQPK	S1071, S1073
9529	LARP4	Q71RC2	AS[+80]TASPCNNNINAATAVALQEPR	S594
9535	NOL8	Q76FK4	NSS[+80]PGEASLLEK	S1099
9541	CEP68	Q76N32	ELDIPGPMS[+80]GEQPPR	S38
9547	CEP68	Q76N32	LEAEGGLIS[+80]PVWGAEGIPAPTCWIGTDPGGPSR	S53
9553	CEP68	Q76N32	SEPALSGLPPATMGS[+80]GDLLLSGESQVEK	S109
9559	CEP68	Q76N32	SEPALSGLPPATMGSGDLLLS[+80]GESQVEK	S115
9565	CEP68	Q76N32	SEPALSGLPPAT[+80]MGSGDLLLSGESQVEK	T106
9577	CEP68	Q76N32	TKLS[+80]SSEEFPQTLSLPR	S126
9583	CEP68	Q76N32	TKLS[+80]S[+80]SEEFPQTLSLPR	S126, S127
9589	CEP68	Q76N32	LSS[+80]SEEFPQTLSLPR	S127
9595	CEP68	Q76N32	LSSS[+80]EEFPQTLSLPR	S128
9601	CEP68	Q76N32	LSSSEEFPQTLS[+80]LPR	S136
9607	CEP68	Q76N32	LSS[+80]SEEFPQTLS[+80]LPR	S127, S136
9613	CEP68	Q76N32	SVLS[+80]PGSAAQPSSCSISASSTGSSLQGHQER	S186
9619	CEP68	Q76N32	SVLSPGSAAQPS[+80]SCSISASSTGSSLQGHQER	S194
9625	CEP68	Q76N32	SVLSPGSAAQPSSCSISASSTGS[+80]SLQGHQER	S205
9631	CEP68	Q76N32	SVLSPGSAAQPS[+80]SCS[+80]ISASSTGSSLQGHQER	S194, S197
9637	CEP68	Q76N32	SVLSPGSAAQPSSCSIS[+80]AS[+80]STGSSLQGHQER	S199, S201
9643	CEP68	Q76N32	VSSSLEPVVPQEPS[+80]SVVGLGPRPQWSPQPVFSGGDASGLGR	S237
9649	CEP68	Q76N32	VSSSLEPVVPQEPSSVVGLGPRPQWS[+80]PQPVFSGGDASGLGR	S249
9655	CEP68	Q76N32	VS[+80]SSLEPVVPQEPSSVVGLGPRPQWS[+80]PQPVFSGGDASGLGR	S225, S249
9661	CEP68	Q76N32	VPADPVLQDS[+80]GVDLDSFSVSPASTLK	S332
9667	CEP68	Q76N32	VPADPVLQDSGVDLDS[+80]FSVSPASTLK	S338
9673	CEP68	Q76N32	VPADPVLQDSGVDLDSFSVS[+80]PASTLK	S342
9679	CEP68	Q76N32	VPADPVLQDS[+80]GVDLDS[+80]FSVSPASTLK	S332, S338
9685	CEP68	Q76N32	VPADPVLQDSGVDLDS[+80]FSVS[+80]PASTLK	S338, S342
9691	CEP68	Q76N32	VPADPVLQDSGVDLDSFS[+80]VS[+80]PASTLK	S340, S342
9697	CEP68	Q76N32	S[+80]PTNVSPNCPPAEATALPFSGPR	S349
9703	CEP68	Q76N32	SPTNVS[+80]PNCPPAEATALPFSGPR	S354
9709	CEP68	Q76N32	SPTNVSPNCPPAEATALPFS[+80]GPR	S368
9715	CEP68	Q76N32	S[+80]PTNVS[+80]PNCPPAEATALPFSGPR	S349, S354
9721	CEP68	Q76N32	QGGMGLAS[+80]WSQLASTPR	S393
9727	CEP68	Q76N32	HLDMGS[+80]PQLR	S435
9739	CEP68	Q76N32	WKS[+80]EEEVESDDEYLALPAR	S472
9745	CEP68	Q76N32	WKSEEEVES[+80]DDEYLALPAR	S478
9751	CEP68	Q76N32	WKS[+80]EEEVES[+80]DDEYLALPAR	S472, S478
9757	CEP68	Q76N32	SEEEVES[+80]DDEYLALPAR	S478
9763	CEP68	Q76N32	AHDS[+80]AGEGSLGSSQALGVSSGLLK	S568
9769	CEP68	Q76N32	AHDSAGEGS[+80]LGSSQALGVSSGLLK	S573
9775	CEP68	Q76N32	AHDSAGEGSLGS[+80]SQALGVSSGLLK	S576
9781	CEP68	Q76N32	AHDSAGEGSLGSSQALGVS[+80]SGLLK	S583
9787	CEP68	Q76N32	AHDSAGEGSLGSSQALGVSS[+80]GLLK	S584
9793	CEP68	Q76N32	AHDS[+80]AGEGS[+80]LGSSQALGVSSGLLK	S568, S573
9799	CEP68	Q76N32	AHDSAGEGS[+80]LGS[+80]SQALGVSSGLLK	S573, S576
9805	CEP68	Q76N32	LDRWPFS[+80]DPDVEGQLPR	S603
9811	CEP68	Q76N32	WPFS[+80]DPDVEGQLPR	S603
9817	CEP68	Q76N32	DIDEHQS[+80]LTESVLQK	S680
9823	SND1	Q7KZF4	VNVTVDYIRPAS[+80]PATETVPAFSER	S426
9829	TRIL	Q7L0X0	FVY[+80]LPESS[+80]DSATLR	Y638, S643
9835	TICRR	Q7Z2Z1	SSDPGPDIGVVEES[+80]PEKGDEISLR	S1001
9841	TICRR	Q7Z2Z1	SIVECQPDASATPGVGTADS[+80]PAAPTDSR	S1413
9847	TICRR	Q7Z2Z1	TPILEDFELEGVCQLPDQS[+80]PPR	S1750
9853	MAVS	Q7Z434	GPVS[+80]PSVSFQPLAR	S222
9859	HAUS6	Q7Z4H7	GWTPSVDLLPPMS[+80]PLSFDPASEEVYAK	S406
9871	HAUS6	Q7Z4H7	SILCQYPAS[+80]LPDAHK	S429
9877	HAUS6	Q7Z4H7	GDSDTLGALHDLANS[+80]PASFLSQSVSSSDR	S459
9883	HAUS6	Q7Z4H7	KIPEFEVENS[+80]PLSDVAK	S507
9889	HAUS6	Q7Z4H7	KIPEFEVENSPLS[+80]DVAK	S510
9895	HAUS6	Q7Z4H7	IPEFEVENSPLS[+80]DVAK	S510
9901	HAUS6	Q7Z4H7	AVLSDS[+80]PQLSEGK	S552
9907	HAUS6	Q7Z4H7	AVLSDSPQLS[+80]EGK	S556
9913	HAUS6	Q7Z4H7	AVLSDS[+80]PQLS[+80]EGKEIK	S552, S556
9919	HAUS6	Q7Z4H7	LEELIDS[+80]LGSNPFLTR	S569
9925	HAUS6	Q7Z4H7	LEELIDSLGS[+80]NPFLTR	S572
9931	HAUS6	Q7Z4H7	LEELIDS[+80]LGS[+80]NPFLTR	S569, S572
9937	HAUS6	Q7Z4H7	T[+80]PENLITEIR	T584
9943	HAUS6	Q7Z4H7	VIS[+80]DCECVPQK	S660
9949	HAUS6	Q7Z4H7	IDVMGGS[+80]EEEFMK	S728
9961	HAUS6	Q7Z4H7	ILDHLEVS[+80]CNKPSTNK	S742
9967	HAUS6	Q7Z4H7	LEPNS[+80]PMHGGTLLEDVVGGR	S805
9979	HAUS6	Q7Z4H7	QT[+80]TPESDFNLQALR	T822
9985	HAUS6	Q7Z4H7	QTT[+80]PESDFNLQALR	T823
9991	HAUS6	Q7Z4H7	SLS[+80]PLIK	S908
9997	HAUS6	Q7Z4H7	EEDILNKS[+80]LDAK	S943
10003	AKNA	Q7Z591	LFPNATS[+80]PELLEDFR	S52
10009	AKNA	Q7Z591	QLDMT[+80]EEEPDGTLGSLEVEEAGESSSR	T121
10015	AKNA	Q7Z591	QLDMTEEEPDGTLGS[+80]LEVEEAGESSSR	S131
10021	AKNA	Q7Z591	QLDMTEEEPDGTLGSLEVEEAGES[+80]SSR	S140
10057	AKNA	Q7Z591	QLDMTEEEPDGTLGSLEVEEAGESSS[+80]R	S142
10063	AKNA	Q7Z591	QLDMTEEEPDGT[+80]LGS[+80]LEVEEAGESSSR	T128, S131
10069	AKNA	Q7Z591	QLDMTEEEPDGT[+80]LGSLEVEEAGES[+80]SSR	T128, S140
10075	AKNA	Q7Z591	QLDMTEEEPDGTLGS[+80]LEVEEAGES[+80]SSR	S131, S140
10081	AKNA	Q7Z591	LGYEAGLS[+80]LEGHGNTSPMALGHGQAR	S151
10087	AKNA	Q7Z591	LGYEAGLSLEGHGNTS[+80]PMALGHGQAR	S159
10093	AKNA	Q7Z591	LGYEAGLS[+80]LEGHGNT[+80]SPMALGHGQAR	S151, T158
10099	AKNA	Q7Z591	LGYEAGLS[+80]LEGHGNTS[+80]PMALGHGQAR	S151, S159
10111	AKNA	Q7Z591	LGYEAGLSLEGHGNT[+80]SPMALGHGQAR	T158
10123	AKNA	Q7Z591	GWVASGEQAS[+80]GDKLSEHSEVNPSVELSPAR	S179
10129	AKNA	Q7Z591	GWVAS[+80]GEQAS[+80]GDKLSEHSEVNPSVELSPAR	S174, S179
10135	AKNA	Q7Z591	GWVASGEQAS[+80]GDKLS[+80]EHSEVNPSVELSPAR	S179, S184
10141	AKNA	Q7Z591	GWVASGEQAS[+80]GDKLSEHSEVNPSVELS[+80]PAR	S179, S196
10147	AKNA	Q7Z591	GWVASGEQASGDKLS[+80]EHS[+80]EVNPSVELSPAR	S184, S187
10153	AKNA	Q7Z591	LSEHSEVNPS[+80]VELSPAR	S192
10159	AKNA	Q7Z591	LSEHSEVNPSVELS[+80]PAR	S196
10165	AKNA	Q7Z591	LSEHS[+80]EVNPSVELS[+80]PAR	S187, S196
10171	AKNA	Q7Z591	LSEHSEVNPS[+80]VELS[+80]PAR	S192, S196
10177	AKNA	Q7Z591	ATPMEFQDSSAPPAQS[+80]PQHATDR	S272
10189	AKNA	Q7Z591	ATPMEFQDSSAPPAQSPQHAT[+80]DR	T277
10195	AKNA	Q7Z591	TS[+80]PKPLPSR	S303
10201	AKNA	Q7Z591	FIGSIS[+80]PLNPQPRPTR	S316
10207	AKNA	Q7Z591	SPAEIVQEVLLS[+80]SGEAALAK	S410
10213	AKNA	Q7Z591	SPAEIVQEVLLSS[+80]GEAALAK	S411
10219	AKNA	Q7Z591	SPAEIVQEVLLS[+80]S[+80]GEAALAK	S410, S411
10225	AKNA	Q7Z591	VLS[+80]FTIPQPR	S499
10231	AKNA	Q7Z591	S[+80]AEWWPGPAEDPQASAASGWPSAR	S507
10237	AKNA	Q7Z591	GDLS[+80]PSSLTSMPTLGWLPENR	S534
10243	AKNA	Q7Z591	GDLSPS[+80]SLTSMPTLGWLPENR	S536
10249	AKNA	Q7Z591	GDLSPSS[+80]LTSMPTLGWLPENR	S537
10255	AKNA	Q7Z591	GDLSPSSLTS[+80]MPTLGWLPENR	S540
10261	AKNA	Q7Z591	GDLS[+80]PS[+80]SLTSMPTLGWLPENR	S534, S536
10267	AKNA	Q7Z591	GDLS[+80]PSS[+80]LTSMPTLGWLPENR	S534, S537
10291	AKNA	Q7Z591	DIS[+80]EDQSSAEQTQALASQASQFLAK	S554
10297	AKNA	Q7Z591	DISEDQS[+80]SAEQTQALASQASQFLAK	S558
10303	AKNA	Q7Z591	DISEDQSS[+80]AEQTQALASQASQFLAK	S559
10309	AKNA	Q7Z591	S[+80]LPEAMR	S770
10321	AKNA	Q7Z591	MEEEEEGEEEEEEEGGGDS[+80]LEVDGVAATPGK	S795
10333	AKNA	Q7Z591	S[+80]AASHQSSMTSLEGSGISER	S879
10339	AKNA	Q7Z591	SAASHQSSMTS[+80]LEGSGISER	S889
10345	AKNA	Q7Z591	SAAS[+80]HQSSMTSLEGSGISER	S882
10351	AKNA	Q7Z591	SAASHQSS[+80]MTS[+80]LEGSGISER	S886, S889
10357	AKNA	Q7Z591	SAASHQSSMT[+80]SLEGSGISER	T888
10369	AKNA	Q7Z591	GGGPHLEETWMASPETDS[+80]GFVGSETSR	S924
10375	AKNA	Q7Z591	GGGPHLEETWMASPETDSGFVGS[+80]ETSR	S929
10381	AKNA	Q7Z591	GGGPHLEETWMAS[+80]PETDSGFVGSETSR	S919
10393	AKNA	Q7Z591	VS[+80]PLTQTPEHR	S935
10399	AKNA	Q7Z591	VSPLT[+80]QTPEHR	T938
10405	AKNA	Q7Z591	VS[+80]PLTQT[+80]PEHR	S935, T940
10411	AKNA	Q7Z591	LSHISTAGTLAQPFAAS[+80]VPR	S961
10417	AKNA	Q7Z591	YLSS[+80]PSGPLR	S997
10423	AKNA	Q7Z591	APNFS[+80]LER	S1010
10429	AKNA	Q7Z591	T[+80]ISPPPAPAPAAAPLPCGPTETIPSFLLTR	T1041
10435	AKNA	Q7Z591	TIS[+80]PPPAPAPAAAPLPCGPTETIPSFLLTR	S1043
10441	AKNA	Q7Z591	TISPPPAPAPAAAPLPCGPTET[+80]IPSFLLTR	T1062
10447	AKNA	Q7Z591	TIS[+80]PPPAPAPAAAPLPCGPTETIPS[+80]FLLTR	S1043, S1065
10453	AKNA	Q7Z591	LEDSLHQPLQGS[+80]PTRPAS[+80]AFDRPAR	S1102, S1108
10459	AKNA	Q7Z591	GRPADS[+80]PATWGSHYGSK	S1123
10465	AKNA	Q7Z591	EVLRLS[+80]LS[+80]SESELPSLPLFSEK	S1170, S1172
10471	AKNA	Q7Z591	LS[+80]LSSESELPSLPLFSEK	S1170
10477	AKNA	Q7Z591	LSLSS[+80]ESELPSLPLFSEK	S1173
10483	AKNA	Q7Z591	LSLSSES[+80]ELPSLPLFSEK	S1175
10489	AKNA	Q7Z591	LSLSSESELPS[+80]LPLFSEK	S1179
10495	AKNA	Q7Z591	LS[+80]LS[+80]SESELPSLPLFSEK	S1170, S1172
10501	AKNA	Q7Z591	LSLS[+80]S[+80]ESELPSLPLFSEK	S1172, S1173
10507	AKNA	Q7Z591	LSLS[+80]SESELPS[+80]LPLFSEK	S1172, S1179
10513	AKNA	Q7Z591	GVGS[+80]AGWPDR	S1206
10519	AKNA	Q7Z591	GQYTGHEYHVLS[+80]PK	S1228
10525	AKNA	Q7Z591	WPPTAS[+80]PPPAR	S1377
10531	AKNA	Q7Z591	WPPTAS[+80]PPPARR	S1377
10537	AKNA	Q7Z591	HS[+80]IQLDLGDLEELNK	S1387
10543	AKNA	Q7Z591	S[+80]SLSADLR	S1421
10549	AKNA	Q7Z591	SS[+80]LSADLR	S1422
10555	AKNA	Q7Z591	SSLS[+80]ADLR	S1424
10561	AKNA	Q7Z591	QAHSLRGS[+80]CLF	S1436
10567	RAI1	Q7Z5J4	GAGGS[+80]PVGVEEGLVNVGTGQK	S1374
10573	WAPL	Q7Z5K2	VEEESTGDPFGFDS[+80]DDESLPVSSK	S77
10579	WAPL	Q7Z5K2	RPES[+80]PSEISPIK	S221
10585	RBBP6	Q7Z6E9	VTGTEGSSSTLVDYTSTSSTGGS[+80]PVR	S1277
10591	CNTRL	Q7Z7A1	IPS[+80]SSHSPIPSSMSNMR	S17
10597	CNTRL	Q7Z7A1	IPSSSHS[+80]PIPSSMSNMR	S21
10615	CNTRL	Q7Z7A1	GHT[+80]PLDTQLEDK	T433
10621	CNTRL	Q7Z7A1	GHT[+80]PLDTQLEDKEK	T433
10627	CNTRL	Q7Z7A1	LTQLEQS[+80]ALQAELEK	S738
10633	CNTRL	Q7Z7A1	LTQLEQS[+80]ALQAELEKER	S738
10639	CNTRL	Q7Z7A1	LGTGEMNIHS[+80]PSDVLGK	S831
10645	CNTRL	Q7Z7A1	LGTGEMNIHSPS[+80]DVLGK	S833
10657	CNTRL	Q7Z7A1	S[+80]MEEIQGLTDLQLQEADEEKER	S925
10669	CNTRL	Q7Z7A1	AVAT[+80]SDKLATAELTIAK	T985
10675	CNTRL	Q7Z7A1	AVATS[+80]DKLATAELTIAK	S986
10681	CNTRL	Q7Z7A1	TGVGTGANS[+80]QVLEIEK	S1072
10687	CNTRL	Q7Z7A1	LQNVLDLT[+80]GSDNK	T1101
10693	CNTRL	Q7Z7A1	LQNVLDLTGS[+80]DNK	S1103
10699	CNTRL	Q7Z7A1	LQNVLDLT[+80]GS[+80]DNK	T1101, S1103
10705	CNTRL	Q7Z7A1	EVS[+80]YQNDYISSMADPFK	S1124
10717	CNTRL	Q7Z7A1	EVS[+80]YQNDYISSMADPFKR	S1124
10723	CNTRL	Q7Z7A1	YSAST[+80]PVR	T1175
10729	CNTRL	Q7Z7A1	EGS[+80]QPPPASGYWVYSPIR	S1191
10735	CNTRL	Q7Z7A1	EGSQPPPASGYWVYS[+80]PIR	S1203
10741	CNTRL	Q7Z7A1	KS[+80]LECEVEELHR	S1372
10747	CNTRL	Q7Z7A1	S[+80]LECEVEELHR	S1372
10753	CNTRL	Q7Z7A1	DFIDGNVES[+80]LMTELEIEK	S1400
10765	CNTRL	Q7Z7A1	LLAEAES[+80]ELSCTK	S1447
10771	CNTRL	Q7Z7A1	LLAEAESELS[+80]CTK	S1450
10777	CNTRL	Q7Z7A1	SLLQTES[+80]DAEELER	S1475
10783	CNTRL	Q7Z7A1	SLLQTES[+80]DAEELERR	S1475
10789	CNTRL	Q7Z7A1	S[+80]LLEELSFQK	S1647
10795	CNTRL	Q7Z7A1	SLLEELS[+80]FQK	S1653
10801	CNTRL	Q7Z7A1	S[+80]GELLALQK	S2038
10807	CNTRL	Q7Z7A1	QMEIS[+80]DAMR	S2154
10813	CNTRL	Q7Z7A1	NENLEGELES[+80]LK	S2202
10819	CNTRL	Q7Z7A1	NENLEGELES[+80]LKENLPFTMNEGPFEEK	S2202
10831	CNTRL	Q7Z7A1	QVDALGELVTS[+80]TSADSASSPSLSQLESSLTEDSQLGQNQEK	S2290
10837	CNTRL	Q7Z7A1	QVDALGELVTSTSADSASSPSLSQLESS[+80]LTEDSQLGQNQEK	S2307
10849	CNTRL	Q7Z7A1	QVDALGELVT[+80]STSADSASSPSLSQLES[+80]SLTEDSQLGQNQEK	T2289, S2306
10855	CNTRL	Q7Z7A1	QVDALGELVTS[+80]TSADSAS[+80]SPSLSQLESSLTEDSQLGQNQEK	S2290, S2297
10861	CNTRL	Q7Z7A1	QVDALGELVTS[+80]TSADSASSPS[+80]LSQLESSLTEDSQLGQNQEK	S2290, S2300
10867	CNTRL	Q7Z7A1	QVDALGELVTS[+80]TSADSASSPSLSQLES[+80]SLTEDSQLGQNQEK	S2290, S2306
10873	CNTRL	Q7Z7A1	QVDALGELVTSTSADSAS[+80]SPSLSQLES[+80]SLTEDSQLGQNQEK	S2297, S2306
10879	CNTRL	Q7Z7A1	QVDALGELVTSTSADSASSPS[+80]LS[+80]QLESSLTEDSQLGQNQEK	S2300, S2302
10885	CENPV	Q7Z7K6	AQEEGPGEPPPPELALLPPPPPPPPTPAT[+80]PTSSASNLDLGEQR	T101
10891	PHLDB2	Q86SQ0	LQLS[+80]DEESVFEEALMSPDTR	S489
10897	PHLDB2	Q86SQ0	LQLSDEES[+80]VFEEALMSPDTR	S493
10903	PHLDB2	Q86SQ0	KDS[+80]LPDADLASCGSLSQSSASFFTPR	S513
10909	SDCCAG8	Q86SQ7	MAKS[+80]PENSTLEEILGQYQR	S4
10915	SDCCAG8	Q86SQ7	S[+80]PENSTLEEILGQYQR	S4
10921	SDCCAG8	Q86SQ7	EGDVTIGEDAPNLS[+80]FSTSVGNEDAR	S51
10927	SDCCAG8	Q86SQ7	EGDVT[+80]IGEDAPNLS[+80]FSTSVGNEDAR	T42, S51
10933	SDCCAG8	Q86SQ7	EGDVTIGEDAPNLS[+80]FST[+80]SVGNEDAR	S51, T54
10939	SDCCAG8	Q86SQ7	EGDVTIGEDAPNLS[+80]FSTS[+80]VGNEDAR	S51, S55
10945	SDCCAG8	Q86SQ7	EQT[+80]LLDASGNMHNSWITTGEDSGVGETSK	T177
10951	SDCCAG8	Q86SQ7	EQTLLDAS[+80]GNMHNSWITTGEDSGVGETSK	S182
10969	SDCCAG8	Q86SQ7	TQLPSMPQS[+80]DC	S711
10975	PATL1	Q86TB9	STS[+80]PIIGSPPVR	S179
10981	ABCA12	Q86UK0	EDIGGELVY[+80]VLPPFS[+80]TK	Y1618, S1624
10987	MAGI2	Q86UL8	SAGASGEMPSQPYPAPVYS[+80]QPEELK	S278
10993	KTN1	Q86UP2	EIQNGNLHES[+80]DSESVPR	S75
10999	ABCA13	Q86UQ4	LLELWAY[+80]GIS[+80]KGK	Y840, S843
11005	LUZP1	Q86V48	LLAS[+80]QLEEIK	S338
11011	LUZP1	Q86V48	TFS[+80]DTTHGSVPSDPLGR	S512
11017	LUZP1	Q86V48	S[+80]QENILQGFSTSHK	S611
11023	LUZP1	Q86V48	EKPDS[+80]DDDLDIASLVTAK	S659
11029	LUZP1	Q86V48	LVNTTIT[+80]PEPEPKPQPNSR	T679
11035	LUZP1	Q86V48	VTSSITIYPS[+80]DSSSPR	S801
11041	LUZP1	Q86V48	QLHNS[+80]LDPSELPGK	S1042
11047	MYPOP	Q86VE0	ERES[+80]PPPSALQPVQLPR	S202
11053	KIF27	Q86VH2	GIGGTAS[+80]LEEGPQHVTVLQLK	S465
11059	LCA5	Q86VQ0	S[+80]PASPNEFAFGSYVPSFAK	S544
11065	LCA5	Q86VQ0	AADS[+80]VEDEIEEVALR	S686
11071	RTTN	Q86VV8	HDTVS[+80]QNSSLSYCHEAR	S284
11077	RTTN	Q86VV8	HDTVSQNSS[+80]LSYCHEAR	S288
11083	RTTN	Q86VV8	GTHHSQNPS[+80]PGSSSPRPSVVGR	S305
11089	RTTN	Q86VV8	GTHHSQNPS[+80]PGS[+80]SSPRPSVVGR	S305, S308
11095	RTTN	Q86VV8	GTHHSQNPSPGS[+80]S[+80]SPRPSVVGR	S308, S309
11101	RTTN	Q86VV8	NSESNDLNGLDDS[+80]FK	S1526
11107	RTTN	Q86VV8	NS[+80]ESNDLNGLDDS[+80]FK	S1515, S1526
11113	RTTN	Q86VV8	NSES[+80]NDLNGLDDS[+80]FK	S1517, S1526
11119	RTTN	Q86VV8	NSESNDLNGLDDS[+80]FKFWR	S1526
11125	CIR1	Q86X95	NLTANDPSQEYVAS[+80]EGEEDPEVEFLK	S202
11131	CEP57	Q86XR8	MAAASVSAAS[+80]GSHLSNSFAEPSR	S10
11137	CEP57	Q86XR8	MAAASVSAASGS[+80]HLSNSFAEPSR	S12
11143	CEP57	Q86XR8	MAAASVSAASGSHLS[+80]NSFAEPSR	S15
11149	CEP57	Q86XR8	MAAASVSAASGSHLSNS[+80]FAEPSR	S17
11155	CEP57	Q86XR8	HSS[+80]SPYVVYPSDKPFLNSDLR	S33
11161	CEP57	Q86XR8	HSSS[+80]PYVVYPSDKPFLNSDLR	S34
11167	CEP57	Q86XR8	HS[+80]S[+80]SPYVVYPSDKPFLNSDLR	S32, S33
11173	CEP57	Q86XR8	HSS[+80]S[+80]PYVVYPSDKPFLNSDLR	S33, S34
11179	CEP57	Q86XR8	HSS[+80]SPYVVYPSDKPFLNS[+80]DLR	S33, S48
11185	CEP57	Q86XR8	RS[+80]PSKPTLAYPESNSR	S53
11191	CEP57	Q86XR8	RSPS[+80]KPTLAYPESNSR	S55
11197	CEP57	Q86XR8	RS[+80]PS[+80]KPTLAYPESNSR	S53, S55
11203	CEP57	Q86XR8	S[+80]PSKPTLAYPESNSR	S53
11209	CEP57	Q86XR8	SPS[+80]KPTLAYPESNSR	S55
11215	CEP57	Q86XR8	SPSKPTLAYPES[+80]NSR	S64
11221	CEP57	Q86XR8	S[+80]PS[+80]KPTLAYPESNSR	S53, S55
11227	CEP57	Q86XR8	S[+80]PSKPTLAYPES[+80]NSR	S53, S64
11233	CEP57	Q86XR8	LIFEDKAT[+80]PCVPNAR	T250
11239	CEP57	Q86XR8	AT[+80]PCVPNAR	T250
11245	CEP57	Q86XR8	LIQES[+80]PTVELK	S388
11251	CEP57	Q86XR8	DMQSIQNSLQSSS[+80]LCWDY	S495
11257	CEP57	Q86XR8	DMQSIQNS[+80]LQSSSLCWDY	S490
11263	DZIP1	Q86YF9	KSSTITT[+80]PPFSSEEEQEDDDLIR	T677
11269	DZIP1	Q86YF9	KSSTITT[+80]PPFS[+80]SEEEQEDDDLIR	T677, S681
11275	DZIP1	Q86YF9	S[+80]STITTPPFSSEEEQEDDDLIR	S672
11281	DZIP1	Q86YF9	SSTIT[+80]TPPFSSEEEQEDDDLIR	T676
11287	DZIP1	Q86YF9	SSTITTPPFS[+80]SEEEQEDDDLIR	S681
11293	DZIP1	Q86YF9	S[+80]STITTPPFS[+80]SEEEQEDDDLIR	S672, S681
11299	DZIP1	Q86YF9	SSTIT[+80]TPPFSS[+80]EEEQEDDDLIR	T676, S682
11305	DZIP1	Q86YF9	AYAS[+80]PGPLPVPPPQNK	S697
11311	DZIP1	Q86YF9	SDADGTEGS[+80]EIEDTDDSPKPAGVAVK	S727
11317	DZIP1	Q86YF9	SDADGTEGSEIEDT[+80]DDSPKPAGVAVK	T732
11323	DZIP1	Q86YF9	SDADGTEGSEIEDTDDS[+80]PKPAGVAVK	S735
11329	DZIP1	Q86YF9	SDADGT[+80]EGS[+80]EIEDTDDSPKPAGVAVK	T724, S727
11335	DZIP1	Q86YF9	SDADGTEGS[+80]EIEDTDDS[+80]PKPAGVAVK	S727, S735
11341	DZIP1	Q86YF9	SSLVTVTDWS[+80]DTSDV	S862
11347	DZIP1	Q86YF9	SSLVTVTDWSDTS[+80]DV	S865
11353	GATAD2A	Q86YP4	GTTATSAQANS[+80]TPTSVASVVTSAES[+80]PASR	S326, S340
11359	DCP2	Q8IU60	RFGDS[+80]S[+80]DSDNGFSSTGSTPAKPTVEK	S246, S247
11365	DCP2	Q8IU60	FGDSS[+80]DSDNGFSSTGSTPAKPTVEK	S247
11371	CEP97	Q8IW35	QLMNQS[+80]QNEELSPLVPVETR	S308
11389	CEP97	Q8IW35	LQGINLGLEDDGVADES[+80]VK	S439
11395	CEP97	Q8IW35	DDNHS[+80]LTFFPESTEQK	S500
11401	CEP97	Q8IW35	DDNHSLT[+80]FFPESTEQK	T502
11407	CEP97	Q8IW35	HPLFTQSQES[+80]SCDQNADWFIASDVAPQEK	S674
11413	CEP97	Q8IW35	HPLFTQS[+80]QES[+80]SCDQNADWFIASDVAPQEK	S671, S674
11419	CEP97	Q8IW35	SSTEGSESSIMGNS[+80]IDTVR	S736
11425	CEP97	Q8IW35	ES[+80]SNNEQDNSLLEQYLTSVQQLEDADER	S762
11431	CEP97	Q8IW35	ESSNNEQDNS[+80]LLEQYLTSVQQLEDADER	S770
11437	CEP97	Q8IW35	ES[+80]S[+80]NNEQDNSLLEQYLTSVQQLEDADER	S762, S763
11443	CEP97	Q8IW35	ESSNNEQDNS[+80]LLEQY[+80]LTSVQQLEDADER	S770, Y775
11449	WDR75	Q8IWA0	EIPEDVDMEEEKESEDS[+80]DEENDFTEK	S782
11455	WDR75	Q8IWA0	EIPEDVDMEEEKES[+80]EDSDEENDFTEK	S779
11461	WDR75	Q8IWA0	EIPEDVDMEEEKES[+80]EDS[+80]DEENDFTEK	S779, S782
11467	WDR75	Q8IWA0	VQDT[+80]SNTGLGEDIIHQLSK	T795
11473	WDR75	Q8IWA0	VQDTS[+80]NTGLGEDIIHQLSK	S796
11479	WDR75	Q8IWA0	VQDTSNT[+80]GLGEDIIHQLSK	T798
11485	TEX14	Q8IWB6	INHAPTSVSTPLS[+80]PGSVSSAASQYK	S1215
11491	TEX14	Q8IWB6	IIVLDQSDLS[+80]D	S1496
11497	MAP7D3	Q8IWC1	TSLEASMEAS[+80]PK	S461
11503	PHF6	Q8IWS0	TAHNSEADLEESFNEHELEPS[+80]SPK	S154
11509	ANKHD1	Q8IWZ3 / H7C0V5	VS[+80]TSPVGLPSIDPSGSSPSSSSAPLASFSGIPGTR	S2279
11515	BACC1	Q8IXM2 / H0YIS7	KVYEDSGIPLPAES[+80]PK	S96
11521	BACC1	Q8IXM2 / H0YIS7	VYEDSGIPLPAES[+80]PK	S96
11527	ZC3H3	Q8IXZ2	DHASQLS[+80]PVLSR	S408
11533	ZC3H3	Q8IXZ2	QTPSSAALTAAAVAAPPHCPGGS[+80]ASPSSSK	S864
11545	ZC3H3	Q8IXZ2	AS[+80]SSSSSSSSPPASLDHEAPSLQEAALAAACSNR	S873
11551	ZC3H3	Q8IXZ2	ASSSSSSS[+80]SSPPASLDHEAPSLQEAALAAACSNR	S879
11557	ZC3H3	Q8IXZ2	ASSSSSSSS[+80]SPPASLDHEAPSLQEAALAAACSNR	S880
11563	SMC5	Q8IY18	KNS[+80]APQLPLLQSSGPFVEGSIVR	S35
11569	FTSJ3	Q8IY81	ALDIS[+80]LSSGEEDEGDEEDSTAGTTK	S333
11575	FTSJ3	Q8IY81	ALDISLS[+80]SGEEDEGDEEDSTAGTTK	S335
11581	FTSJ3	Q8IY81	ALDISLSS[+80]GEEDEGDEEDSTAGTTK	S336
11587	FTSJ3	Q8IY81	ALDIS[+80]LS[+80]SGEEDEGDEEDSTAGTTK	S333, S335
11593	FTSJ3	Q8IY81	ALDIS[+80]LSS[+80]GEEDEGDEEDSTAGTTK	S333, S336
11599	FTSJ3	Q8IY81	ALDISLS[+80]S[+80]GEEDEGDEEDSTAGTTK	S335, S336
11605	FTSJ3	Q8IY81	DDIYVS[+80]DVEDDGDDTSLDSDLDPEELAGVR	S458
11611	FTSJ3	Q8IY81	DDIYVS[+80]DVEDDGDDTS[+80]LDSDLDPEELAGVR	S458, S468
11617	FTSJ3	Q8IY81	DDIYVS[+80]DVEDDGDDTSLDS[+80]DLDPEELAGVR	S458, S471
11623	FTSJ3	Q8IY81	QQLPQT[+80]PPSCLK	T573
11635	FTSJ3	Q8IY81	TEIMS[+80]PLYQDEAPK	S584
11647	FTSJ3	Q8IY81	GTEASS[+80]GTEAATGLEGEEK	S599
11653	FTSJ3	Q8IY81	S[+80]DDDGFEIVPIEDPAK	S644
11659	DZIP1L	Q8IYY4	MQS[+80]PAATAEGLSGPLFGAYTFPTFK	S3
11671	DZIP1L	Q8IYY4	LGS[+80]LRDEESEEWLR	S307
11677	DZIP1L	Q8IYY4	IIASQEEMIQS[+80]LSLR	S404
11689	DZIP1L	Q8IYY4	AVDTEEDS[+80]PEEEMEDSQDEQHK	S426
11695	DZIP1L	Q8IYY4	AVDTEEDSPEEEMEDS[+80]QDEQHK	S434
11701	DZIP1L	Q8IYY4	AVDT[+80]EEDSPEEEMEDS[+80]QDEQHK	T422, S434
11707	DZIP1L	Q8IYY4	GISIQT[+80]LR	T483
11713	DZIP1L	Q8IYY4	KPQLS[+80]EDESDLEISSLEDLPLDLDQR	S716
11719	DZIP1L	Q8IYY4	KPQLSEDES[+80]DLEISSLEDLPLDLDQR	S720
11725	DZIP1L	Q8IYY4	KPQLSEDESDLEIS[+80]SLEDLPLDLDQR	S725
11731	DZIP1L	Q8IYY4	KPQLSEDESDLEISS[+80]LEDLPLDLDQR	S726
11737	DZIP1L	Q8IYY4	KPQLS[+80]EDES[+80]DLEISSLEDLPLDLDQR	S716, S720
11743	DZIP1L	Q8IYY4	KPQLSEDES[+80]DLEIS[+80]SLEDLPLDLDQR	S720, S725
11749	DZIP1L	Q8IYY4	KPQLSEDES[+80]DLEISS[+80]LEDLPLDLDQR	S720, S726
11755	DZIP1L	Q8IYY4	KPQLSEDESDLEIS[+80]S[+80]LEDLPLDLDQR	S725, S726
11761	DCP1B	Q8IZD4	TPNTEQQTPLFQVIS[+80]PQR	S511
11767	ZNF444	Q8N0Y2	QEPS[+80]SPPLAPGLPAFLAAPGTTSCPECGK	S161
11773	SPICE1	Q8N0Z3	QEWDNTVTDLT[+80]VHRATPEDLVR	T40
11779	SPICE1	Q8N0Z3	QEWDNTVTDLTVHRAT[+80]PEDLVR	T45
11785	SPICE1	Q8N0Z3	AT[+80]PEDLVR	T45
11791	SPICE1	Q8N0Z3	EILS[+80]DQYQMQDVLEK	S100
11803	SPICE1	Q8N0Z3	EILSDQYQMQDVLEKS[+80]DHLIAAAK	S112
11809	SPICE1	Q8N0Z3	IAT[+80]QSQITPPGTPSSALSSGEQR	T230
11815	SPICE1	Q8N0Z3	IATQS[+80]QITPPGTPSSALSSGEQR	S232
11821	SPICE1	Q8N0Z3	IATQSQIT[+80]PPGTPSSALSSGEQR	T235
11827	SPICE1	Q8N0Z3	IATQSQITPPGT[+80]PSSALSSGEQR	T239
11833	SPICE1	Q8N0Z3	IATQS[+80]QITPPGT[+80]PSSALSSGEQR	S232, T239
11839	SPICE1	Q8N0Z3	IATQSQIT[+80]PPGT[+80]PSSALSSGEQR	T235, T239
11845	SPICE1	Q8N0Z3	IATQSQIT[+80]PPGTPS[+80]SALSSGEQR	T235, S241
11851	SPICE1	Q8N0Z3	IATQSQIT[+80]PPGTPSS[+80]ALSSGEQR	T235, S242
11857	SPICE1	Q8N0Z3	IATQSQIT[+80]PPGTPSSALS[+80]SGEQR	T235, S245
11863	SPICE1	Q8N0Z3	LQPEES[+80]TETLDSSYVVGHVLNSR	S271
11869	SPICE1	Q8N0Z3	LQPEEST[+80]ETLDSSYVVGHVLNSR	T272
11875	SPICE1	Q8N0Z3	LQPEESTETLDS[+80]SYVVGHVLNSR	S277
11881	SPICE1	Q8N0Z3	LQPEESTETLDSS[+80]YVVGHVLNSR	S278
11887	SPICE1	Q8N0Z3	LQPEES[+80]T[+80]ETLDSSYVVGHVLNSR	S271, T272
11893	SPICE1	Q8N0Z3	LQPEES[+80]TETLDS[+80]SYVVGHVLNSR	S271, S277
11899	SPICE1	Q8N0Z3	LQPEESTETLDS[+80]S[+80]YVVGHVLNSR	S277, S278
11905	SPICE1	Q8N0Z3	KNIS[+80]SGSTTSADLPNR	S314
11911	SPICE1	Q8N0Z3	KNISSGS[+80]TTSADLPNR	S317
11917	SPICE1	Q8N0Z3	KNISSGSTTS[+80]ADLPNR	S320
11923	SPICE1	Q8N0Z3	KNISS[+80]GSTTS[+80]ADLPNR	S315, S320
11929	SPICE1	Q8N0Z3	NIS[+80]SGSTTSADLPNR	S314
11935	SPICE1	Q8N0Z3	NISSGS[+80]TTSADLPNR	S317
11941	SPICE1	Q8N0Z3	NISSGSTTS[+80]ADLPNR	S320
11947	SPICE1	Q8N0Z3	NISSGS[+80]TTS[+80]ADLPNR	S317, S320
11953	SPICE1	Q8N0Z3	TNS[+80]NLDVLK	S329
11959	SPICE1	Q8N0Z3	VMDS[+80]PERPVVNANVSVPLMFR	S477
11971	SPICE1	Q8N0Z3	VMDS[+80]PERPVVNANVS[+80]VPLMFR	S477, S488
11983	SPICE1	Q8N0Z3	EEVAEFPQEELPVKLS[+80]QVPDPPDNMNLAK	S510
11989	SPICE1	Q8N0Z3	NFPAHIFEPAVLLT[+80]PPR	T537
11995	SPICE1	Q8N0Z3	SNLKFS[+80]PLQDVLR	S548
12001	SPICE1	Q8N0Z3	FS[+80]PLQDVLR	S548
12007	SPICE1	Q8N0Z3	T[+80]LPIDTDIQNSSEENR	T583
12013	SPICE1	Q8N0Z3	TLPIDTDIQNS[+80]SEENR	S593
12019	SPICE1	Q8N0Z3	TLPIDTDIQNSS[+80]EENR	S594
12025	SPICE1	Q8N0Z3	TLPIDTDIQNS[+80]S[+80]EENR	S593, S594
12031	SPICE1	Q8N0Z3	TQAPFVNLSQPLCNS[+80]HSNTQQSR	S631
12037	SPICE1	Q8N0Z3	S[+80]PTFSEELPVLGDGQQLR	S640
12043	SPICE1	Q8N0Z3	SPTFS[+80]EELPVLGDGQQLR	S644
12049	SPICE1	Q8N0Z3	S[+80]PT[+80]FSEELPVLGDGQQLR	S640, T642
12055	SPICE1	Q8N0Z3	S[+80]PTFS[+80]EELPVLGDGQQLR	S640, S644
12061	SPICE1	Q8N0Z3	SPT[+80]FS[+80]EELPVLGDGQQLR	T642, S644
12067	SPICE1	Q8N0Z3	IADLTLQNS[+80]AIK	S680
12073	SPICE1	Q8N0Z3	ELNKQES[+80]ASDMTSTFPVAQSLTPGSMEER	S708
12079	SPICE1	Q8N0Z3	ELNKQESASDMTSTFPVAQSLT[+80]PGSMEER	T723
12091	SPICE1	Q8N0Z3	ELNKQES[+80]ASDMTSTFPVAQS[+80]LTPGSMEER	S708, S721
12103	SPICE1	Q8N0Z3	ELNKQESASDMT[+80]STFPVAQSLTPGSMEER	T713
12109	SPICE1	Q8N0Z3	QES[+80]ASDMTSTFPVAQSLTPGSMEER	S708
12115	SPICE1	Q8N0Z3	QESASDMTS[+80]TFPVAQSLTPGSMEER	S714
12121	SPICE1	Q8N0Z3	QESASDMTSTFPVAQSLT[+80]PGSMEER	T723
12145	SPICE1	Q8N0Z3	LVGLNLS[+80]PPMSPVQLPLR	S760
12151	SPICE1	Q8N0Z3	LVGLNLSPPMS[+80]PVQLPLR	S764
12163	SPICE1	Q8N0Z3	LVGLNLS[+80]PPMS[+80]PVQLPLR	S760, S764
12175	SPICE1	Q8N0Z3	TIEVS[+80]IPGAEAPESSK	S784
12181	SPICE1	Q8N0Z3	TIEVSIPGAEAPES[+80]SK	S793
12187	SPICE1	Q8N0Z3	TIEVSIPGAEAPES[+80]SKCSTVSPVSGINTR	S793
12193	SPICE1	Q8N0Z3	TIEVSIPGAEAPESSKCS[+80]TVSPVSGINTR	S797
12199	SPICE1	Q8N0Z3	TIEVSIPGAEAPES[+80]S[+80]KCSTVSPVSGINTR	S793, S794
12205	SPICE1	Q8N0Z3	TIEVSIPGAEAPES[+80]SKCS[+80]TVSPVSGINTR	S793, S797
12211	SPICE1	Q8N0Z3	TIEVSIPGAEAPES[+80]SKCSTVS[+80]PVSGINTR	S793, S800
12217	SPICE1	Q8N0Z3	TIEVSIPGAEAPESS[+80]KCS[+80]TVSPVSGINTR	S794, S797
12223	SPICE1	Q8N0Z3	TIEVSIPGAEAPESSKCS[+80]TVS[+80]PVSGINTR	S797, S800
12229	SPICE1	Q8N0Z3	CSTVS[+80]PVSGINTR	S800
12235	SPICE1	Q8N0Z3	CSTVSPVS[+80]GINTR	S803
12241	SPICE1	Q8N0Z3	RS[+80]S[+80]GATGNSCSPLNATSGSGR	S810, S811
12247	SPICE1	Q8N0Z3	S[+80]SGATGNSCSPLNATSGSGR	S810
12253	SPICE1	Q8N0Z3	SSGAT[+80]GNSCSPLNATSGSGR	T814
12259	SPICE1	Q8N0Z3	SSGATGNS[+80]CSPLNATSGSGR	S817
12265	SPICE1	Q8N0Z3	SSGATGNSCS[+80]PLNATSGSGR	S819
12271	SPICE1	Q8N0Z3	SSGATGNSCSPLNATS[+80]GSGR	S825
12277	SPICE1	Q8N0Z3	SSGATGNSCSPLNATSGS[+80]GR	S827
12283	SPICE1	Q8N0Z3	SSGATGNSCSPLNAT[+80]SGSGRFTPLNPR	T824
12289	SPICE1	Q8N0Z3	SSGATGNSCSPLNATS[+80]GS[+80]GRFTPLNPR	S825, S827
12295	SPICE1	Q8N0Z3	FT[+80]PLNPR	T831
12301	MIER1	Q8N108	VNSNGKESPGS[+80]S[+80]EFFQEAVSHGK	S491, S492
12307	CNTROB	Q8N137	MATSADSPS[+80]SPLGAEDLLSDSSEPPGLNQVSSEVTSQLYASLR	S9
12313	CNTROB	Q8N137	AQLYLPS[+80]TSPPHEGLDGFAQELSR	S60
12319	CNTROB	Q8N137	AQLYLPSTS[+80]PPHEGLDGFAQELSR	S62
12325	CNTROB	Q8N137	S[+80]LSVGLEK	S78
12331	CNTROB	Q8N137	SLS[+80]VGLEK	S80
12337	CNTROB	Q8N137	S[+80]LS[+80]VGLEK	S78, S80
12343	CNTROB	Q8N137	GQLQTMLQTS[+80]R	S113
12355	CNTROB	Q8N137	DTAYRDPLIPGAGS[+80]ER	S128
12361	CNTROB	Q8N137	DPLIPGAGS[+80]ER	S128
12367	CNTROB	Q8N137	YTS[+80]LRPGPPLNPPDFQGLR	S171
12373	CNTROB	Q8N137	LEQS[+80]LSEAMEALNR	S284
12379	CNTROB	Q8N137	SGPLTVPS[+80]WEEAPQVPR	S743
12385	CNTROB	Q8N137	VPEPPS[+80]SHSQGSGPSSGSPER	S778
12391	CNTROB	Q8N137	VPEPPSSHSQGS[+80]GPSSGSPER	S784
12397	CNTROB	Q8N137	VPEPPSSHSQGSGPS[+80]SGSPER	S787
12403	CNTROB	Q8N137	VPEPPSSHSQGSGPSS[+80]GSPER	S788
12409	CNTROB	Q8N137	VPEPPSSHSQGSGPSSGS[+80]PER	S790
12415	CNTROB	Q8N137	VPEPPS[+80]SHSQGS[+80]GPSSGSPER	S778, S784
12421	CNTROB	Q8N137	VPEPPS[+80]SHSQGSGPS[+80]SGSPER	S778, S787
12427	CNTROB	Q8N137	VPEPPSSHS[+80]QGS[+80]GPSSGSPER	S781, S784
12433	CNTROB	Q8N137	VPEPPSSHSQGS[+80]GPS[+80]SGSPER	S784, S787
12439	CNTROB	Q8N137	VPEPPSSHSQGS[+80]GPSSGS[+80]PER	S784, S790
12445	CNTROB	Q8N137	VPEPPSSHSQGS[+80]GPSSGSPERGGDGLTFPR	S784
12451	CNTROB	Q8N137	VPEPPSSHSQGSGPSSGS[+80]PERGGDGLTFPR	S790
12457	EID3	Q8N140	LDLS[+80]SYPEATEK	S211
12463	ZNF687	Q8N1G0	ATDIPAS[+80]ASPPPVAGVPFFK	S251
12469	ZNF687	Q8N1G0	ATDIPASAS[+80]PPPVAGVPFFK	S253
12475	NIN	Q8N4C6	TLS[+80]NEEHFQEPDCSLEAQPK	S80
12481	NIN	Q8N4C6	TLSNEEHFQEPDCS[+80]LEAQPK	S91
12487	NIN	Q8N4C6	TQRS[+80]EEYEAEGQLR	S152
12493	NIN	Q8N4C6	S[+80]EEYEAEGQLR	S152
12499	NIN	Q8N4C6	FWNPDDLNAS[+80]QSGSSPPQDWIEEK	S172
12505	NIN	Q8N4C6	FWNPDDLNASQS[+80]GSSPPQDWIEEK	S174
12511	NIN	Q8N4C6	FWNPDDLNAS[+80]QS[+80]GSSPPQDWIEEK	S172, S174
12517	NIN	Q8N4C6	FWNPDDLNAS[+80]QSGS[+80]SPPQDWIEEK	S172, S176
12523	NIN	Q8N4C6	FWNPDDLNASQS[+80]GS[+80]SPPQDWIEEK	S174, S176
12529	NIN	Q8N4C6	SLT[+80]PSASTPYR	T254
12535	NIN	Q8N4C6	RHLSMQS[+80]FDESGR	S272
12541	NIN	Q8N4C6	RHLS[+80]MQS[+80]FDESGR	S269, S272
12547	NIN	Q8N4C6	HLS[+80]MQSFDESGR	S269
12553	NIN	Q8N4C6	HLSMQS[+80]FDESGR	S272
12565	NIN	Q8N4C6	HLS[+80]MQS[+80]FDESGR	S269, S272
12577	NIN	Q8N4C6	HLS[+80]MQSFDESGRR	S269
12583	NIN	Q8N4C6	HLSMQS[+80]FDESGRR	S272
12589	NIN	Q8N4C6	VFSCLDDGMGHAS[+80]VER	S306
12595	NIN	Q8N4C6	ILDTWQEEGIENS[+80]QEILK	S322
12601	NIN	Q8N4C6	ENS[+80]RLENELLENAEK	S481
12607	NIN	Q8N4C6	FGDLDPS[+80]SAEFFLQEER	S522
12613	NIN	Q8N4C6	FGDLDPSS[+80]AEFFLQEER	S523
12619	NIN	Q8N4C6	VLQDQVDELQS[+80]ELEEYR	S556
12625	NIN	Q8N4C6	LTQAQAS[+80]FER	S737
12631	NIN	Q8N4C6	RTS[+80]QIEAQFQSDCQK	S812
12637	NIN	Q8N4C6	TS[+80]QIEAQFQSDCQK	S812
12643	NIN	Q8N4C6	CESALQS[+80]LEGR	S835
12649	NIN	Q8N4C6	NVS[+80]ETQQSLLSDQILELK	S926
12655	NIN	Q8N4C6	NVSETQQS[+80]LLSDQILELK	S931
12661	NIN	Q8N4C6	NVSETQQSLLS[+80]DQILELK	S934
12667	NIN	Q8N4C6	NVS[+80]ETQQSLLS[+80]DQILELK	S926, S934
12673	NIN	Q8N4C6	NVSETQQS[+80]LLS[+80]DQILELK	S931, S934
12679	NIN	Q8N4C6	EREEVLCQAGASEQLAS[+80]QR	S966
12685	NIN	Q8N4C6	EEVLCQAGAS[+80]EQLASQR	S961
12691	NIN	Q8N4C6	RHVLS[+80]DLEDDEVR	S1145
12697	NIN	Q8N4C6	HVLS[+80]DLEDDEVR	S1145
12703	NIN	Q8N4C6	HVLS[+80]DLEDDEVRDLGSTGTSSVQR	S1145
12709	NIN	Q8N4C6	HVLSDLEDDEVRDLGS[+80]TGTSSVQR	S1157
12715	NIN	Q8N4C6	HVLS[+80]DLEDDEVRDLGS[+80]TGTSSVQR	S1145, S1157
12721	NIN	Q8N4C6	DLGS[+80]TGTSSVQR	S1157
12727	NIN	Q8N4C6	IEES[+80]EASVEGFSELENSEETR	S1173
12733	NIN	Q8N4C6	IEESEAS[+80]VEGFSELENSEETR	S1176
12739	NIN	Q8N4C6	IEESEASVEGFS[+80]ELENSEETR	S1181
12745	NIN	Q8N4C6	IEESEASVEGFSELENS[+80]EETR	S1186
12751	NIN	Q8N4C6	IEES[+80]EAS[+80]VEGFSELENSEETR	S1173, S1176
12757	NIN	Q8N4C6	IEES[+80]EASVEGFS[+80]ELENSEETR	S1173, S1181
12763	NIN	Q8N4C6	IEES[+80]EASVEGFSELENS[+80]EETR	S1173, S1186
12769	NIN	Q8N4C6	IEESEAS[+80]VEGFS[+80]ELENSEETR	S1176, S1181
12775	NIN	Q8N4C6	IEESEAS[+80]VEGFSELENS[+80]EETR	S1176, S1186
12781	NIN	Q8N4C6	IEESEASVEGFS[+80]ELENS[+80]EETR	S1181, S1186
12787	NIN	Q8N4C6	IEESEASVEGFS[+80]ELENS[+80]EETRTESWELK	S1181, S1186
12793	NIN	Q8N4C6	NQIS[+80]QLQEQLMMLCADCDR	S1201
12799	NIN	Q8N4C6	NQISQLQEQLMMLCADCDRAS[+80]EK	S1218
12817	NIN	Q8N4C6	KQDLLFDVS[+80]VLK	S1229
12823	NIN	Q8N4C6	LLYEDVS[+80]RENDCLQEELR	S1256
12829	NIN	Q8N4C6	KMEEVTETFLS[+80]LEK	S1306
12841	NIN	Q8N4C6	MEEVTETFLS[+80]LEK	S1306
12847	NIN	Q8N4C6	MEEVTETFLSLEKS[+80]YDEVK	S1310
12853	NIN	Q8N4C6	LQQENS[+80]ILR	S1524
12859	NIN	Q8N4C6	NEITTLNEEDS[+80]ISNLK	S1538
12865	NIN	Q8N4C6	NEITTLNEEDSIS[+80]NLK	S1540
12871	NIN	Q8N4C6	NEITTLNEEDS[+80]IS[+80]NLK	S1538, S1540
12877	NIN	Q8N4C6	LGTLNGS[+80]QEEMWQK	S1550
12889	NIN	Q8N4C6	VQSSTLVS[+80]SLEAELSEVK	S1656
12895	NIN	Q8N4C6	VQSSTLVSS[+80]LEAELSEVK	S1657
12901	NIN	Q8N4C6	ISSVLS[+80]YNEK	S1707
12907	NIN	Q8N4C6	EKEALS[+80]EELNSCVDK	S1720
12913	NIN	Q8N4C6	EALS[+80]EELNSCVDK	S1720
12919	NIN	Q8N4C6	HLNPSGTMNPTEQEKLS[+80]LK	S1907
12925	NIN	Q8N4C6	VSQMNS[+80]LEQELETIHLENEGLK	S1931
12931	NIN	Q8N4C6	VS[+80]QMNSLEQELETIHLENEGLK	S1927
12943	NIN	Q8N4C6	STATPS[+80]PSPHAWDLQLLQQQACPMVPR	S1970
12949	NIN	Q8N4C6	STATPSPS[+80]PHAWDLQLLQQQACPMVPR	S1972
12955	NIN	Q8N4C6	S[+80]TATPS[+80]PSPHAWDLQLLQQQACPMVPR	S1965, S1970
12961	NIN	Q8N4C6	S[+80]TATPSPS[+80]PHAWDLQLLQQQACPMVPR	S1965, S1972
12967	NIN	Q8N4C6	STAT[+80]PS[+80]PSPHAWDLQLLQQQACPMVPR	T1968, S1970
12973	NIN	Q8N4C6	STAT[+80]PSPSPHAWDLQLLQQQACPMVPR	T1968
12985	NIN	Q8N4C6	TS[+80]ETNTPQGNQEQLVTVMEER	S2020
12991	NIN	Q8N4C6	TSETNT[+80]PQGNQEQLVTVMEER	T2024
12997	NIN	Q8N4C6	TS[+80]ETNT[+80]PQGNQEQLVTVMEER	S2020, T2024
13015	NIN	Q8N4C6	EQVSLPGHLCS[+80]PTSHSSFNSSFTSLYCH	S2073
13021	NIN	Q8N4C6	EQVS[+80]LPGHLCSPTSHSSFNSS[+80]FTSLYCH	S2066, S2083
13027	NIN	Q8N4C6	EQVSLPGHLCS[+80]PTS[+80]HSSFNSSFTSLYCH	S2073, S2076
13033	NIN	Q8N4C6	EQVSLPGHLCS[+80]PTSHSS[+80]FNSSFTSLYCH	S2073, S2079
13039	ZNF808	Q8N4W9	EVLS[+80]TGQGNR	S76
13045	ZNF276	Q8N554	ALPLEAEPPPGPPS[+80]PSVTTEGQAVKPEPT	S599
13051	NKAP	Q8N5F7	IGELGAPEVWGLS[+80]PK	S149
13057	KRTCAP2	Q8N6L1	ISSTLYQAAAPVLT[+80]PAK	T124
13063	CEP120	Q8N960	EGIDS[+80]QSLIELK	S345
13069	CEP120	Q8N960	EGIDSQS[+80]LIELK	S347
13075	CEP120	Q8N960	TLTGPKS[+80]PTVSPVPSHNQSPPTK	S380
13081	CEP120	Q8N960	TLTGPKS[+80]PTVS[+80]PVPSHNQSPPTK	S380, S384
13087	CEP120	Q8N960	S[+80]PTVSPVPSHNQSPPTK	S380
13093	CEP120	Q8N960	SPT[+80]VSPVPSHNQSPPTK	T382
13099	CEP120	Q8N960	SPTVS[+80]PVPSHNQSPPTK	S384
13105	CEP120	Q8N960	S[+80]PTVS[+80]PVPSHNQSPPTK	S380, S384
13111	CEP120	Q8N960	S[+80]PTVSPVPSHNQSPPTKDDATESEVESLQYDK	S380
13117	CEP120	Q8N960	S[+80]PTVS[+80]PVPSHNQSPPTKDDATESEVESLQYDK	S380, S384
13123	CEP120	Q8N960	DDATES[+80]EVESLQYDKDTKPNPK	S402
13129	CEP120	Q8N960	DDATESEVES[+80]LQYDKDTKPNPK	S406
13135	CEP120	Q8N960	DDAT[+80]ES[+80]EVESLQYDKDTKPNPK	T400, S402
13141	CEP120	Q8N960	DDAT[+80]ESEVES[+80]LQYDKDTKPNPK	T400, S406
13147	CEP120	Q8N960	DDATES[+80]EVES[+80]LQYDKDTKPNPK	S402, S406
13153	CEP120	Q8N960	AS[+80]SSVPASLAQLVTTSNASEVASGQK	S420
13159	CEP120	Q8N960	ASSS[+80]VPASLAQLVTTSNASEVASGQK	S422
[truncated: 2,717 more rows]

## Sheet: Table_S2
Table S2	Candidate centrosomal phosphoproteome
AARS2,T833
ABCA12,S1624
ABCA12,Y1618
ABCA13,S843
ABCA13,Y840
AKAP9,S3495
AKAP9,S3498
AKAP9,S3600
AKAP9,S3604
AKAP9,S3607
AKAP9,S3708
AKAP9,S3714
AKAP9,S3836
AKAP9,S3866
AKAP9,S3889
AKAP9,T3922
AKIP1,S144
AKIP1,S83
AKIP1,T143
AKNA,S1170
AKNA,S1172
AKNA,S1173
AKNA,S1175
AKNA,S1179
AKNA,S1228
AKNA,S131
AKNA,S1377
AKNA,S140
AKNA,S1436
AKNA,S151
AKNA,S159
AKNA,S174
AKNA,S179
AKNA,S184
AKNA,S187
AKNA,S196
AKNA,S272
AKNA,S507
AKNA,S534
AKNA,S536
AKNA,S537
AKNA,S770
AKNA,S795
AKNA,S924
AKNA,S929
AKNA,S935
AKNA,S997
AKNA,T1062
AKNA,T128
AKNA,T158
AKNA,T277
ALMS1,S1520
ALMS1,S1635
ALMS1,S1895
ALMS1,S1939
ALMS1,S1986
ALMS1,S2143
ALMS1,S2186
ALMS1,S2211
ALMS1,S2238
ALMS1,S2355
ALMS1,S2361
ALMS1,S2371
ALMS1,S2455
ALMS1,S2468
ALMS1,S2474
ALMS1,S2645
ALMS1,S2698
ALMS1,S2699
ALMS1,S2704
ALMS1,S2740
ALMS1,S2947
ALMS1,S2955
ALMS1,S2958
ALMS1,S2962
ALMS1,S3033
ALMS1,S3035
ALMS1,S3104
ALMS1,S3131
ALMS1,S3163
ALMS1,S3169
ALMS1,S3271
ALMS1,S3293
ALMS1,S3463
ALMS1,S3467
ALMS1,S3649
ALMS1,S3913
ALMS1,S56
ALMS1,S572
ALMS1,S67
ALMS1,S92
ALMS1,S978
ALMS1,T2871
ALMS1,T2873
ALMS1,T3029
ALMS1,T3036
ALMS1,T3174
ALMS1,T3187
ALMS1,T3296
ALMS1,T3911
AMOT,S200
AMOT,S312
AMOT,S319
AMOT,S416
AMOT,S712
AMOT,S714
AMOT,S718
AMOT,S823
AMOT,S852
AMOT,S855
AMOT,T717
AMOTL2,S537
AMOTL2,S540
ANKRD26,S1391
ANKRD26,S1507
ANKRD26,S1673
ANKRD26,S1675
ANKRD26,S1678
ANKRD26,S1682
ANKRD26,S22
ANKRD26,S314
ANKRD26,S489
ANKRD26,S530
ANKRD26,S539
ANKRD26,S561
ANKRD26,S651
ANKRD26,S652
ANKRD26,S654
ANKRD26,T569
ANKRD6,S351
ANKRD6,S353
ANKRD6,S577
ANKRD6,S579
BAZ1B,T710
BICD1,S609
BICD1,S610
BICD2,S582
BICD2,S605
BICD2,S606
BTBD1,S30
C2CD3,S1595
C2CD3,S1606
C2CD3,S1822
C2CD3,S1829
C2CD3,S1874
C2CD3,S2018
C2CD3,S2020
C2CD3,S2049
C2CD3,S2050
C2CD3,S2060
C2CD3,S2099
C2CD3,S2114
C2CD3,S2132
C2CD3,S2216
C2CD3,S299
C2CD3,S301
C2CD3,S338
C2CD3,S554
C2CD3,S770
C2CD3,S772
C2CD3,T1158
C2CD3,T1873
C2CD3,T2016
C8orf48,S19
CAMSAP3,S1046
CAMSAP3,S1074
CAMSAP3,S1080
CAMSAP3,S368
CAMSAP3,S685
CBY1,S9
CBY1,T7
CCDC138,S149
CCDC138,S154
CCDC138,S17
CCDC138,S27
CCDC138,S49
CCDC138,S664
CCDC138,T48
CCDC138,T76
CCDC14,S100
CCDC14,S124
CCDC14,S126
CCDC14,S187
CCDC14,S194
CCDC14,S304
CCDC14,S308
CCDC14,S374
CCDC14,S655
CCDC14,S658
CCDC14,S702
CCDC14,S706
CCDC14,S745
CCDC14,S751
CCDC14,S754
CCDC14,S798
CCDC14,S812
CCDC14,S814
CCDC14,S819
CCDC14,S832
CCDC14,S833
CCDC14,S834
CCDC14,S888
CCDC14,S90
CCDC14,S96
CCDC14,S98
CCDC14,T307
CCDC14,T376
CCDC150,S78
CCDC18,S1409
CCDC18,S524
CCDC18,S57
CCDC30,S899
CCDC34,S361
CCDC61,S447
CCDC61,S458
CCDC61,T285
CCDC61,T348
CCDC77,S36
CCDC77,S39
CCDC77,S44
CCDC77,T4
CCDC77,T40
CCDC88B,S1475
CCDC88B,S436
CCDC88B,S596
CCDC88B,T1346
CCDC88B,T1471
CCHCR1,S805
CCP110,S177
CCP110,S19
CCP110,S366
CCP110,S372
CCP110,S383
CCSAP,S156
CCSAP,S252
CCSAP,S80
CCSER2,S133
CCSER2,S221
CCSER2,S223
CCSER2,S227
CCSER2,S342
CCSER2,S42
CCSER2,S452
CCSER2,S488
CCSER2,T135
CCSER2,T41
CCSER2,T430
CCSER2,T491
CDC14A,S583
CDK5RAP2,S1020
CDK5RAP2,S1046
CDK5RAP2,S1061
CDK5RAP2,S1074
CDK5RAP2,S1100
CDK5RAP2,S1238
CDK5RAP2,S1350
CDK5RAP2,S1360
CDK5RAP2,S1365
CDK5RAP2,S1490
CDK5RAP2,S1682
CDK5RAP2,S1763
CDK5RAP2,S1887
CDK5RAP2,S1893
CDK5RAP2,S255
CDK5RAP2,S697
CDK5RAP2,S706
CDK5RAP2,T1076
CDK5RAP2,T1692
CEP112,S137
CEP112,S141
CEP112,S142
CEP112,S151
CEP112,S202
CEP112,S210
CEP112,T147
CEP120,S347
CEP120,S384
CEP120,S406
CEP120,S420
CEP120,S421
CEP120,S422
CEP120,S434
CEP120,S437
CEP120,S441
CEP120,S567
CEP128,S103
CEP128,S1033
CEP128,S1043
CEP128,S105
CEP128,S1053
CEP128,S1057
CEP128,S1061
CEP128,S1071
CEP128,S1073
CEP128,S108
CEP128,S1084
CEP128,S110
CEP128,S112
CEP128,S172
CEP128,S291
CEP128,S331
CEP128,S400
CEP128,S46
CEP128,S52
CEP128,S6
CEP128,S706
CEP128,S759
CEP128,S826
CEP128,S854
CEP128,S86
CEP128,S911
CEP128,S950
CEP128,S961
CEP128,S971
CEP128,T1035
CEP128,T107
CEP128,T51
CEP128,T765
CEP128,T962
CEP131,S381
CEP135,S253
CEP135,S258
CEP135,S303
CEP135,S309
CEP135,S383
CEP135,S554
CEP135,S576
CEP135,S976
CEP135,T1121
CEP135,T156
CEP135,T488
CEP135,T555
CEP152,S1245
CEP152,S1247
CEP152,S1259
CEP152,S130
CEP152,S133
CEP152,S136
CEP152,S1461
CEP152,S1515
CEP152,S1527
CEP152,S1549
CEP152,S1552
CEP152,S1569
CEP152,S1582
CEP152,S1585
CEP152,S1614
CEP152,S1618
CEP152,S1675
CEP152,S1700
CEP152,S349
CEP152,S526
CEP152,S611
CEP152,S85
CEP152,S900
CEP152,T1241
CEP152,T1351
CEP152,Y1639
CEP162,S194
CEP162,S358
CEP162,S5
CEP164,S1205
CEP164,S1213
CEP164,S1338
CEP164,S1372
CEP164,S1388
CEP164,S1443
CEP164,S226
CEP164,S230
CEP164,S233
CEP164,S270
CEP164,S273
CEP164,S285
CEP164,S291
CEP164,S400
CEP164,S403
CEP164,S407
CEP164,S452
CEP164,S454
CEP164,S455
CEP164,S472
CEP164,S483
CEP164,S487
CEP164,S517
CEP164,S531
CEP164,S544
CEP164,S566
CEP164,S572
CEP164,S577
CEP164,S588
CEP164,T1309
CEP164,T490
CEP164,T578
CEP170,S1059
CEP170,S1129
CEP170,S1239
CEP170,S1241
CEP170,S1521
CEP170,S1522
CEP170,S1529
CEP170,S356
CEP170,S359
CEP170,S446
CEP170,S619
CEP170,S838
CEP170,S881
CEP170B,S1184
CEP170B,S1551
CEP170B,S1569
CEP170B,S1574
CEP170B,S536
CEP170B,S597
CEP170B,S673
CEP170B,S829
CEP170B,S853
CEP170B,S969
CEP170B,S986
CEP170B,T531
CEP170B,T542
CEP170B,T975
CEP192,S1044
CEP192,S1048
CEP192,S1064
CEP192,S1078
CEP192,S1144
CEP192,S1173
CEP192,S1200
CEP192,S149
CEP192,S1748
CEP192,S1749
CEP192,S1755
CEP192,S1820
CEP192,S193
CEP192,S196
CEP192,S2098
CEP192,S2110
CEP192,S2403
CEP192,S2406
CEP192,S284
CEP192,S287
CEP192,S290
CEP192,S311
CEP192,S329
CEP192,S499
CEP192,S510
CEP192,S565
CEP192,S580
CEP192,S62
CEP192,S804
CEP192,S812
CEP192,S828
CEP192,S831
CEP192,S833
CEP192,S852
CEP192,S857
CEP192,S899
CEP192,S917
CEP192,S92
CEP192,T1067
CEP192,T1150
CEP192,T566
CEP20,S184
CEP250,S2048
CEP250,S2236
CEP250,S2257
CEP250,S2286
CEP250,S2291
CEP250,S2297
CEP250,S2324
CEP250,S2379
CEP250,S2474
CEP250,S2478
CEP250,S2481
CEP250,S2490
CEP250,S264
CEP250,S517
CEP250,S685
CEP250,T2476
CEP290,S1333
CEP290,S2656
CEP290,T412
CEP295,S1094
CEP295,S1100
CEP295,S1101
CEP295,S1222
CEP295,S1225
CEP295,S1388
CEP295,S1396
CEP295,S1404
CEP295,S1407
CEP295,S1413
CEP295,S1542
CEP295,S1550
CEP295,S1674
CEP295,S2351
CEP295,S654
CEP295,S815
CEP295,S938
CEP295,T2473
CEP350,S1154
CEP350,S1195
CEP350,S1237
CEP350,S1244
CEP350,S1256
CEP350,S1259
CEP350,S1265
CEP350,S1274
CEP350,S142
CEP350,S143
CEP350,S1572
CEP350,S1613
CEP350,S163
CEP350,S1675
CEP350,S1818
CEP350,S187
CEP350,S2156
CEP350,S2247
CEP350,S2382
CEP350,S2423
CEP350,S2481
CEP350,S2501
CEP350,S2625
CEP350,S2657
CEP350,S2660
CEP350,S2712
CEP350,S2732
CEP350,S2901
CEP350,S890
CEP350,S939
CEP350,S989
CEP350,S994
CEP350,T1182
CEP350,T2155
CEP350,T2245
CEP350,T2726
CEP350,T2730
CEP350,T878
CEP41,S136
CEP44,S342
CEP57,S12
CEP57,S15
CEP57,S17
CEP57,S32
CEP57,S33
CEP57,S34
CEP57,S388
CEP57,S48
CEP57,S53
CEP57,S55
CEP57L1,S233
CEP57L1,S24
CEP57L1,S43
CEP63,S168
CEP63,S169
CEP63,S181
CEP63,S197
CEP63,S201
CEP63,S202
CEP63,S204
CEP63,S241
CEP63,S278
CEP63,S494
CEP63,T240
CEP63,T613
CEP68,S109
CEP68,S115
CEP68,S126
CEP68,S127
CEP68,S128
CEP68,S186
CEP68,S194
CEP68,S205
CEP68,S249
CEP68,S332
CEP68,S338
CEP68,S342
CEP68,S349
CEP68,S435
CEP68,S472
CEP68,S478
CEP68,S568
CEP68,S573
CEP68,T106
CEP72,S153
CEP72,S159
CEP72,S162
CEP72,S237
CEP72,S318
CEP72,S346
CEP72,S404
CEP72,S476
CEP76,S48
CEP76,S82
CEP78,S346
CEP78,S643
CEP78,S651
CEP78,S666
CEP78,S676
CEP78,T644
CEP85L,S207
CEP89,S113
CEP89,S114
CEP89,S117
CEP89,S134
CEP89,S136
CEP89,S153
CEP89,S173
CEP89,S188
CEP89,S221
CEP89,S761
CEP89,S773
CEP89,T131
CEP89,Y123
CEP95,S192
CEP95,S231
CEP95,S234
CEP95,S243
CEP95,S349
CEP95,S350
CEP95,S353
CEP95,S376
CEP95,S380
CEP95,S419
CEP95,S451
CEP95,T190
CEP95,T241
CEP95,T417
CEP95,T526
CEP97,S770
CEP97,T502
CETN3,S135
CFAP410,S177
CFAP97,S218
CFAP97,S473
CIBAR1,T282
CKAP5,S1115
CKAP5,S828
CKAP5,S845
CKAP5,T1118
CKAP5,T832
CLASP1,S1217
CLASP1,S816
CLASP1,S818
CNTLN,S12
CNTLN,S5
CNTLN,S8
CNTRL,S1103
CNTRL,S1203
CNTRL,S1372
CNTRL,S1450
CNTRL,S1475
CNTRL,S2290
CNTRL,S738
CNTRL,S831
CNTRL,T1101
CNTROB,S113
CNTROB,S128
CNTROB,S60
CNTROB,S62
CNTROB,S778
CNTROB,S78
CNTROB,S790
CNTROB,S80
COPB2,S859
CPAP,S469
CPAP,S660
CPAP,S663
CPAP,S731
CPAP,S759
CPAP,S764
CPAP,S765
CPAP,S768
CPAP,S892
CPLANE1,T3169
CROCC,S1451
CROCC,S1460
CROCC,S1483
CROCC,S1496
CROCC,S1614
CROCC,S462
CROCC,S466
CROCC,S471
CROCC,S473
CSPP1,S533
CSPP1,S888
CSPP1,S907
CSPP1,S926
CSPP1,S972
DCP2,S247
DDX41,S21
DNASE2B,T228
DSP,S176
DZIP1,S682
DZIP1,S727
DZIP1,S735
DZIP1,S862
DZIP1,S865
DZIP1,T676
DZIP1,T724
DZIP1,T732
DZIP1L,S3
DZIP1L,S307
DZIP1L,S426
DZIP1L,S434
DZIP1L,S720
DZIP1L,S725
DZIP1L,S726
EDC4,S486
EDC4,S6
EDC4,S708
EDC4,S723
EDC4,S729
EDC4,S875
EDC4,S879
EID3,S211
ESF1,S694
FAM117A,S199
FAM117A,S201
FAM117A,S213
FAM117A,S428
FAM117B,S10
FAM117B,S410
FAM117B,S412
FAM161A,S396
FAM161A,S492
FAM161A,S582
FAM161A,T428
FAM83H,S1137
FAM83H,S848
FBF1,S325
FBF1,S328
FBF1,S334
FBF1,S522
FBF1,T516
FOXK1,S213
FOXK1,S223
FOXK1,S441
FOXK2,S30
FTSJ3,S336
GFPT1,S261
GLCCI1,S105
GLCCI1,S107
GLCCI1,S108
GLCCI1,S171
GLCCI1,S26
GLCCI1,S30
GLCCI1,S76
GLCCI1,S79
GNAL,S130
GNAL,T125
GTF3C4,S611
HAUS6,S429
HAUS6,S552
HAUS6,S728
HAUS6,S805
HAUS6,S908
HAUS6,T584
HAUS6,T823
HAUS8,S105
HERC2,S1938
HERC2,S1942
HERC2,S2928
HYLS1,S147
HYLS1,S179
HYLS1,S83
IFFO1,S409
IKZF5,T234
INTU,S453
INTU,S617
INTU,S648
INTU,S674
IQCB1,S43
IQSEC1,S274
IRAK1BP1,T33
KATNIP,S252
KIAA0586,S1144
KIAA0586,S1145
KIAA0586,S1166
KIAA0586,S1188
KIAA0586,S336
KIAA0586,S421
KIAA0753,S287
KIAA0753,S568
KIAA0753,S672
KIAA0753,S93
KIAA0753,T563
KIAA1328,S179
KIAA1328,S21
KIAA1328,S238
KIAA1328,S26
KIAA1328,S264
KIAA1328,S273
KIAA1328,S499
KIAA1328,S521
KIAA1328,T483
KIAA1328,T72
KIF23,T907
KIF2A,S140
KIZ,S13
KIZ,S271
KIZ,S317
KIZ,S321
KIZ,S478
KIZ,S650
KIZ,S652
KRT8,S432
LRRCC1,S21
LUZP1,S611
LUZP1,S659
LZTS2,S311
MAP9,S291
MAP9,S79
MARK4,S218
MCRS1,S282
MDM1,S132
MDM1,S242
MDM1,S263
MDM1,S460
MDM1,S553
MDM1,S570
MDM1,S594
MDM1,S611
MDM1,S693
MDM1,S696
MDM1,T144
MIIP,S303
MIIP,T258
MIS18BP1,S824
MLF1,S45
MPDZ,S354
MPHOSPH9,S15
MPHOSPH9,S259
MPHOSPH9,S267
MPHOSPH9,S874
MPHOSPH9,S994
MPHOSPH9,T1096
MPHOSPH9,T252
MYPOP,S202
NDE1,S211
NDE1,S214
NDE1,S225
NDE1,S231
NDE1,S306
NDE1,S307
NDE1,T215
NDE1,T228
NDEL1,S215
NDEL1,S242
NDEL1,T219
NEDD1,S516
NEK1,S1061
NEK1,S877
NEK1,S890
NEK2,S296
NEK2,S300
NEK2,S377
NIN,S1157
NIN,S1176
NIN,S1181
NIN,S1218
NIN,S1306
NIN,S152
NIN,S1524
NIN,S1550
NIN,S1656
NIN,S174
NIN,S1970
NIN,S1972
NIN,S2020
NIN,S2066
NIN,S2083
NIN,S269
NIN,S272
NIN,S523
NIN,S91
NIN,S931
NIN,S934
NIN,T1968
NPHP4,S478
NPHP4,S480
NPHP4,S496
NPHP4,S510
ODF2,S178
ODF2,S179
ODF2,S189
ODF2,S192
ODF2,S212
ODF2,S835
ODF2,S875
ODF2,T175
ODF2,T193
ODF2,T314
ODF2,T331
ODF2,T832
ODF2,T901
ODF2L,S145
ODF2L,S548
OFD1,S1011
OFD1,S164
OFD1,S586
OFD1,S619
OFD1,S620
OFD1,S623
OFD1,S669
OFD1,S720
OFD1,S745
OFD1,S762
OFD1,S774
OFD1,S781
OFD1,S788
OFD1,S789
OFD1,S827
OFD1,S830
OFD1,S943
PATJ,S1212
PCM1,S110
PCM1,S1787
PCM1,S804
PCM1,T803
PCNT,S1245
PCNT,S1531
PCNT,S1641
PCNT,S1643
PCNT,S1664
PCNT,S175
PCNT,S2188
PCNT,S2200
PCNT,S2202
PCNT,S2203
PCNT,S2211
PCNT,S2225
PCNT,S2236
PCNT,S2329
PCNT,S2337
PCNT,S2338
PCNT,S2363
PCNT,S2366
PCNT,S2488
PCNT,S2497
PCNT,S253
PCNT,S2637
PCNT,S2911
PCNT,S3139
PCNT,S44
PCNT,S72
PCNT,S74
PCNT,S830
PCNT,S837
PCNT,T2166
PCNT,T2378
PCNT,T259
PIBF1,S642
PLK4,S592
PLK4,S665
PLK4,S817
PLK4,Y420
POC1A,S322
POC1A,S323
POC1B,S27
POC1B,S395
POC1B,S398
POC1B,S414
POC5,S104
POC5,S105
POC5,S109
POC5,S445
POC5,S447
POC5,S466
POC5,S503
POC5,S512
POC5,S570
POC5,S73
POC5,S78
POC5,S96
POC5,T562
POC5,T566
POM121,S184
POM121,S188
PPP1R35,S45
PPP1R35,S47
PPP1R35,S52
PPP1R35,S87
PPP1R35,S91
PPP1R35,T84
PRKACG,T196
PRKAR2A,S78
PRKAR2A,S80
PRKAR2A,S99
PRKAR2B,S114
PRKAR2B,S83
PROSER3,S356
PRPF38A,S193
PRPF38A,S194
PRRC2A,T609
RNF31,S466
RPGRIP1L,S985
RTTN,S284
RTTN,S308
RTTN,S309
SASS6,T495
SCLT1,S664
SCLT1,S666
SCLT1,S681
SDCCAG8,S4
SDCCAG8,S51
SDCCAG8,T54
SHKBP1,T696
SIPA1L1,S1442
SIPA1L1,S1645
SIPA1L2,S1029
SIPA1L2,S160
SIPA1L2,S162
SIPA1L2,S167
SIPA1L2,T165
SIPA1L2,T374
SLAIN1,S386
SLAIN1,S394
SLAIN1,S436
SLAIN1,S484
SLAIN1,S501
SLAIN1,S503
SLAIN1,S524
SLAIN1,T226
SLAIN1,T384
SLAIN2,S391
SLAIN2,S48
SLAIN2,S63
SPATA6,S316
SPICE1,S241
SPICE1,S245
SPICE1,S271
SPICE1,S315
SPICE1,S317
SPICE1,S320
SPICE1,S329
SPICE1,S477
SPICE1,S593
SPICE1,S594
SPICE1,S631
SPICE1,S640
SPICE1,S644
SPICE1,S714
SPICE1,S794
SPICE1,S797
SPICE1,S800
SPICE1,S803
SPICE1,S810
SPICE1,S817
SPICE1,T230
SPICE1,T235
SPICE1,T272
SPICE1,T45
SPICE1,T713
SPICE1,T831
SSX2IP,S542
STIL,S1132
STIL,S1135
STIL,S1185
STIL,S753
STIL,S871
STIL,S873
TBC1D31,S1002
TBC1D31,S1003
TBC1D31,S1015
TBC1D31,S902
THADA,S560
THAP7,S162
THAP7,S196
THAP9,T731
THAP9,Y740
TOP2A,S1391
TOP2B,S1526
TP53,S315
TRIM37,S454
TUBA1B,T41
TUBA1C,T111
TYK2,Y292
Unknown,S152
Unknown,S156
Unknown,S160
Unknown,S202
Unknown,S254
Unknown,S347
WDR62,S33
ZBTB21,S1003
ZBTB21,S435
ZKSCAN2,S144
ZKSCAN2,S591
ZKSCAN2,S600
ZNF142,S1160
ZNF317,S5
ZNF420,S84
ZNF446,S137
ZNF512,S537
ZNF527,S501
ZNF527,T493
ZNF574,T242
ZNF697,S80
ZNF768,S90
ZNF768,S97

## Sheet: Table_S3
Table S3	Example functions of centrosomal phosphoproteins.
	Site phosphorylated	Function	PMID
STIL	S871, S873	Centriole duplication	25701666
NDE1	T215, S231	Spindle assembly	16682949, 24093049, 29930206
SPICE	S797,S810	Centriole duplication	30485161
SASS6	T495	Centriole disengagement	36356903

## Sheet: Table_S4
Table S4	Label free quantification of the centrosomal phospho-proteome upon CDK1 inhibition.
Gene	Gene, Modified residue	logFC	AveExpr	t	P.Value
MDM1	MDM1,S611	-4.40359	7.34984	-2.87783	0.00922492
PCNT	PCNT,T2335	-7.93223	7.77606	-2.96664	0.00928996
SDCCAG8	SDCCAG8,S4	-6.71344	7.47625	-2.72228	0.0135426
NIN	NIN,S1145	-5.34547	7.61845	-2.66233	0.0140617
OFD1	OFD1,S669	-4.10546	7.54416	-2.57177	0.0154156
OFD1	OFD1,S672	-5.63181	6.72133	-2.55185	0.0173395
OFD1	OFD1,S623	-5.07231	6.82118	-2.51116	0.0180691
CEP68	CEP68,S472	-4.16968	6.99058	-2.35854	0.0224175
KIAA1328	KIAA1328,S521	-4.54467	6.06669	-2.36786	0.0225502
CEP164	CEP164,S1374	-5.09747	7.17218	-2.34692	0.0241792
OFD1	OFD1,S781	-3.29044	7.11258	-2.26714	0.0250025
CNTROB	CNTROB,S62	-2.96982	9.49521	-2.03	0.0368432
CNTROB	CNTROB,S60	-2.89589	9.51548	-1.97402	0.0403382
CNTROB	CNTROB,S790	-14.2475	4.85459	-2.21942	0.0409038
CEP295	CEP295,S1388	-3.14489	8.7565	-1.96786	0.0413586
CEP128	CEP128,S110	-3.2158	10.3633	-1.96994	0.0413983
CEP152	CEP152,S1589	-12.4932	3.05507	-2.16557	0.0436474
CEP192	CEP192,S1068	-7.00108	4.03046	-2.03238	0.0469457
CEP295	CEP295,S1225	-5.03285	6.14718	-1.96764	0.0472137
CEP250	CEP250,S2291	-3.79245	6.08249	-1.91269	0.0475856
CEP192	CEP192,S280	-4.75737	4.93559	-1.93932	0.048728

## Sheet: Table_S5
Table S5	Known functions of CDK1 regulated centrosomal proteins.
Gene Name	Function at the centrosome	Source	PMID
NIN	Microtubule organization, centrosome separation	Tillery et al., Theile et al.	39024292, 37401899
CEP152	Centriole duplication	Sullenberger et al., Sonnen et al.	37707473, 23641073
CEP135	Centriole duplication, centrosome maturation	Inanç et al., Fu et al.	23864714, 26595382
CEP192	Centriole duplication, centrosome maturation	Sonnen et al.	23641073
CEP68	Centrosome cohesion	Fang et al., Graser t al.	24554434, 18042621
PCNT	Centrosome cohesion, centriole disengagement	Kim et al., Kim et al.	26647647, 30814333
Centrobin	Centriole elongation, centrosome maturation	Gudi et al., Lee et al.	21576394, 40102598
OFD1	Centriole elongation, ciliogenesis	Singla et al., Kumar et al., Park et al.	20230748, 34241634, 29937275
SDCCAG8	Ciliogenesis	Airik et al.	27224062
SCRIB	Cell polarity	Naël et al.	17081755
Hinderin	unknown function

## Sheet: Table_S6
Table S6	gRNA sequences for CRISPR-Cas9-based knockout generation in RPE1 cells.
Species	Gene	gRNA
Human	CEP97	CGUUUCUUUUCAAGGAUCAG
Human	CEP97	GUGUGAAUAUCAGCUUCACA
Human	CEP97	ACACAGCCAAUGCUAUUAUG
Human	CNTROB	AAAUCUGGGGGAUUGAGUGG
Human	CNTROB	AGAUGGAGACAAGUCUUGCA
Human	CNTROB	AGCGGGGAAACAGCUCCUCC
Human	CCP110	GAACAUUGUCAAGAAUCUCC
Human	CCP110	UGAUGUAGAAGCAAGAAAGC
Human	OFD1	UGAGUGGAGAACUGCAGCCU
Human	OFD1	GUUAGAGGCGCCUAUUAAGA

## Sheet: Table_S7
Table S7	Antibodies and dilutions used in this study.
Primary Antibodies	Species	Source	Identifier	Application	Dilution
FGFR1OP (CEP43)	Rabbit	Proteintech	11343-1-AP	IF (RPE1 and tissue)	1:1000
ARL13B	Mouse	ANTIBODIES INCORPORATED	N295B/66	IF (tissue)	1:1000
ARL13B	Rat	BiCell	90413h	IF (RPE1 cells)	1:1000
CEP164	Rabbit	SIGMA-ALDRICH INC	ABE2621	IF (RPE1)	1:1000
Centrobin	Mouse	Abcam	ab70448	IF (RPE1)	1:1000
Centrobin	Rabbit	Proteintech	26880-1-AP	WB	1:2000
Centrin-2 (AF-488 conjugated)	Rabbit	Holland Lab (Gift)	Moyer et al., 2019 (PMID: 31115335)	IF (RPE1)	1:1000
Centrin-2	Rabbit	Proteintech	15877-1-AP	WB	1:2000
Acetylated α-tubulin	Mouse	Mouse	T6793 (Clone 6-11B-1)	IF (RPE1)	1:1000
GFP-Booster (AF-488 conjugated)	Nanobody	Proteintech	gb2AF488	IF (RPE1 cells)	1:500
GFP	Goat	Rockland	600-101-215	IF (tissue)	1:500
GFP	Rabbit	Abcam	Ab290	WB	1:2000
CCP110	mouse	Millipore	MABT1354 (clone 140-195-5)	IF (RPE1)	1:500
CCP110	Rabbit	Proteintech	12780-1-AP	WB	1:2000
CEP97	Rabbit	Proteintech	22050-1-AP	WB	1:2000
OFD1	Rabbit	NouvusBio	NBP1-89355	IF (RPE1)	1:500
FLAG (M2)	Mouse	SIGMA-ALDRICH INC	F1804	IF (RPE1)	1:1000
GAPDH	Mouse	Proteintech	60004-1-Ig	WB	1:10,000
g-Tubulin	Mouse	SIGMA-ALDRICH INC	T5326 (GTU88)	IF	1:500
CEP192 (AF-647 conjugated)	Goat	Holland Lab (Gift)	Moyer et al., 2019 (PMID: 31115335)	IF (RPE1)	1:1000
pHH3	Rabbit	CST	9701S	IF (tissue)	1:1000
Olig2	Rabbit	Millipore	Ab9610	IF (tissue)	1:500
Nkx6.1	Mouse	DSHB	F55A10	IF (tissue)	1:50
FoxA2 (hHNF-3β)	Goat	R&D Systems	AF2400	IF (tissue)	1:500
CD31	Rabbit	Abcam	Ab28364	IF (tissue)	1:1000
b-actin	Rabbit	CST	4967S	WB	1:10,000
IgG	Rabbit	CST	3900 (DA1E)	IF (RPE1)	1:1000
Secondary Antibodies	Species	Source	Identifier	Dilution
anti-Rat-AlexaFluor647	Donkey	Abcam	ab150151	1:2000
anti-Rabbit-AlexaFluor488	Donkey	Invitrogen	A21206	1:2000
anti-Rabbit-AlexaFluor568	Donkey	Invitrogen	A10042	1:2000
anti-Rabbit-AlexaFluor647	Donkey	Invitrogen	A31573	1:2000
anti-Mouse-AlexaFluor488	Donkey	Invitrogen	A21202	1:2000
anti-Mouse-AlexaFluor568	Donkey	Invitrogen	A10037	1:2000
anti-Mouse-AlexaFluor647	Donkey	Invitrogen	A31571	1:2000
Fluorescent stains	Source	Identifier	Dilution
Hoechst 33342	Thermo Fisher	H21492	1:500
