# Supplementary material for: CDK1 and CEP97 cooperatively control centriole length to orchestrate ciliogenesis and developmental patterning
Source: Genes Dev. 2026 Jul 1;40(13-14):1133–51. doi: 10.1101/gad.353426.125 (PMC13322075; doi:10.1101/gad.353426.125)
Supplement: Supplement 3 [file Supplemental_TableS8.xlsx]

## Sheet: TableS8
Supplemental Table S10: Source data.

## Sheet: Fig. 1
Fig. 1E
	logFC	AveExpr	t	P.Value
CCSAP,S80	9.58222	8.95745	12.6776	3.04734766292747e-06
AKNA,S1377	9.17651	8.58121	12.4683	3.42557085439547e-06
ODF2,T175	10.537	8.81319	12.3807	3.59930326791573e-06
OFD1,S789	9.41685	7.9738	12.3291	3.70634051984294e-06
CEP128,S1061	8.44678	7.72374	11.493	6.05706453312454e-06
CEP57,S17	11.9148	5.6675	11.3125	6.76296198922589e-06
CEP350,T878	9.75377	7.97416	11.2084	7.21277452039749e-06
CEP164,S472	9.02531	8.40058	11.0936	7.74785458347465e-06
CCDC14,S374	8.93449	6.72794	10.9058	8.72257000343923e-06
Unknown,S160	5.81183	11.6441	10.6672	1.01674590519664e-05
PRKAR2A,S78	8.05327	7.8548	10.6562	1.02401912277755e-05
PRKAR2A,S80	7.58065	8.12318	10.5475	1.09926152847978e-05
ODF2,S178	11.5427	6.22157	10.5156	1.12255609686054e-05
PCNT,S2363	6.06558	9.92895	10.4218	1.19416723772617e-05
Unknown,S156	4.91206	11.596	10.3778	1.22954566617645e-05
MIIP,T258	9.77962	4.95848	10.3095	1.2868894943196e-05
CEP63,S278	8.28507	7.62944	10.3049	1.29084204096851e-05
ZFP62,S126	-8.9322	6.63703	-10.2794	1.31303050229277e-05
AKNA,S272	11.384	6.32266	10.2593	1.33085070259067e-05
CBY1,S9	6.76273	7.75746	10.0209	1.56457151640564e-05
CCDC61,S447	6.26306	8.6003	10.0085	1.57797358043115e-05
CEP350,S939	6.881	8.13749	9.89078	1.71148409210946e-05
ODF2,S212	6.18254	8.69636	9.78153	1.8468951785473e-05
CNTRL,S1203	9.36546	6.33417	9.64947	2.02698712513645e-05
ALMS1,S3035	8.72472	6.9212	9.64907	2.02755653931174e-05
MPHOSPH9,S15	8.8002	5.97878	9.59506	2.10688426793367e-05
CCDC138,S149	7.88808	6.78462	9.59309	2.10984106027049e-05
CDK5RAP2,T1076	9.7272	4.85112	9.58575	2.12089976865387e-05
CEP135,T1121	9.4318	8.5803	9.57249	2.14106090684329e-05
CEP152,S130	10.4494	6.4061	9.57177	2.1421592466709e-05
CEP152,S133	11.8295	5.85904	9.52663	2.21244550593727e-05
MDM1,S242	10.466	3.96679	9.50746	2.24307707699493e-05
CEP152,T1351	8.23847	7.20378	9.45233	2.33385963545952e-05
CEP350,S2156	10.5634	6.50473	9.41144	2.40387730003045e-05
C2CD3,S2114	8.09496	6.02373	9.34963	2.51427123818426e-05
PPP1R35,T84	6.15965	8.25812	9.18897	2.82887642303444e-05
MDM1,S594	6.89935	9.09806	9.18443	2.83839292913883e-05
CBY1,T7	6.09393	8.05362	9.17413	2.86010003376319e-05
KIZ,S317	9.19612	5.46316	9.16295	2.88388758697536e-05
OFD1,S774	7.95828	7.40163	9.08262	3.0614910200625e-05
POC5,S445	8.26079	6.123	9.05581	3.1234829916658e-05
KIZ,S321	9.48471	5.26413	9.02613	3.19374713046349e-05
CEP192,S828	8.38959	5.72712	8.92762	3.44008811136323e-05
CEP128,S1033	8.37926	5.91239	8.86231	3.61521226776153e-05
PPP1R35,S52	8.37626	6.86235	8.82489	3.72003151135065e-05
CEP128,S52	7.797	6.00462	8.74934	3.94229400073772e-05
FAM161A,T428	6.9475	6.41748	8.74596	3.95256605226903e-05
CEP57L1,S43	7.67891	8.94809	8.73918	3.97330386943091e-05
SLAIN1,S394	6.97953	6.48189	8.7315	3.99692615077968e-05
PCNT,S2366	8.0755	8.88847	8.72951	4.0030647105885e-05
C2CD3,S338	7.6544	6.30761	8.69808	4.10159951647667e-05
PPP1R35,S87	6.20841	8.56923	8.66638	4.20373776999838e-05
CEP128,T1035	9.8305	5.07916	8.47728	4.87580292673565e-05
CDK5RAP2,S1893	7.64275	6.09496	8.45855	4.94871300791426e-05
CCDC61,S383	-5.23916	7.24402	-8.39753	5.19483259678248e-05
OFD1,S788	9.96773	7.46208	8.36972	5.31155351466242e-05
PPP1R35,S45	7.34168	6.76917	8.33623	5.4560724886877e-05
CEP128,S86	6.03554	9.28843	8.33068	5.48042208333641e-05
C2CD3,S2060	8.13184	4.25834	8.31937	5.53046851167525e-05
POC5,S447	8.80142	5.25299	8.3088	5.57770391693622e-05
CDK5RAP2,S1360	8.50614	3.49762	8.30876	5.57789273701754e-05
CEP128,S971	9.51188	5.59947	8.25198	5.8394911031964e-05
SDCCAG8,S4	8.07169	5.5165	8.18457	6.16820518758255e-05
CNTRL,S831	8.44256	6.95427	8.11107	6.55049250047947e-05
SLAIN1,S503	9.71487	4.26934	8.10735	6.5704986517202e-05
CEP350,S2247	8.08504	5.51252	8.09584	6.63295509556042e-05
ODF2,S179	7.89086	5.20161	8.08383	6.6988548437492e-05
SLAIN1,S501	6.83552	5.50063	8.07195	6.76471853756016e-05
CEP57,S55	7.45043	7.89811	8.05792	6.84349442183792e-05
POC5,S512	7.95777	5.54363	8.02919	7.0080106784967e-05
AKNA,S997	7.2394	7.35364	7.93247	7.59535201575174e-05
KIAA1328,S499	9.08437	4.92451	7.92779	7.62513422266874e-05
CKAP5,S828	7.84049	4.44427	7.91938	7.67900746821344e-05
ALMS1,S3033	6.22248	7.0497	7.83438	8.24814119497438e-05
CEP295,S1388	7.32493	7.00449	7.83416	8.24967061610847e-05
CEP78,S651	7.31924	5.83621	7.82389	8.32160065403285e-05
BICD2,S582	8.07502	6.08967	7.8232	8.32640639608504e-05
MDM1,S611	6.99955	7.07801	7.79124	8.55492497732418e-05
CEP164,S487	7.80824	6.45531	7.78636	8.59047996340155e-05
AKNA,S196	5.32387	7.5105	7.74783	8.87672963505427e-05
HYLS1,S179	8.14491	6.71313	7.74613	8.88956674272164e-05
CEP135,S258	7.94081	4.91041	7.72992	9.01337490591734e-05
CEP350,T2730	7.13596	5.48875	7.69613	9.27771416186412e-05
KIAA0586,S421	6.55504	6.47042	7.6957	9.2811709058905e-05
C2CD3,T2016	6.03768	7.33087	7.69532	9.28419022855689e-05
KIAA1328,S273	6.55561	6.32911	7.6696	9.49143657603139e-05
KIAA1328,S264	6.46861	6.38107	7.65914	9.57713577795689e-05
CEP95,S234	6.28377	6.44518	7.65744	9.59117518276578e-05
ARL6IP4,S148	-4.56932	7.91897	-7.62653	9.85012170216901e-05
ANKRD26,T569	6.22043	5.98274	7.62646	9.85075244309026e-05
CEP164,S588	5.68534	6.85385	7.61522	9.94683953353662e-05
MDM1,S460	8.75747	6.58776	7.61511	9.94776986139367e-05
CEP250,S2379	6.45593	6.23789	7.5768	0.000102834
INTU,S674	6.39846	5.43311	7.54226	0.000105969
CEP89,S188	7.86768	4.98353	7.54064	0.000106118
CEP72,S237	6.35607	7.94192	7.53026	0.000107083
NIN,S1550	6.40104	9.02311	7.52889	0.000107211
CEP135,S253	7.66061	5.57706	7.52447	0.000107625
CEP350,T2155	7.43061	7.61546	7.52148	0.000107907
C2CD3,S2132	8.11402	5.00321	7.51907	0.000108134
OFD1,S623	8.02011	5.33115	7.48999	0.000110919
STIL,S753	5.6078	6.60583	7.46639	0.000113239
KIAA0753,S287	7.97443	5.90231	7.46523	0.000113354
CCDC14,S706	5.63356	8.26079	7.44538	0.000115349
CEP170B,S853	6.75446	5.51041	7.43576	0.00011633
HAUS6,T584	6.46202	6.0497	7.42903	0.000117023
SPICE1,T45	6.1861	6.36657	7.40913	0.000119096
CEP152,T1241	9.74539	7.27438	7.38532	0.000121631
ALMS1,S2947	6.47415	6.46728	7.37137	0.000123144
CEP152,S85	8.454	5.54314	7.35316	0.000125152
CCDC14,T376	6.13151	7.78814	7.34915	0.000125599
ATRX,S675	-4.13241	9.3802	-7.33517	0.00012717
PCNT,S2203	6.47388	7.165	7.32576	0.000128241
CEP128,S331	6.59816	8.55385	7.31618	0.000129342
ALMS1,S2740	7.33831	3.62645	7.29361	0.000131976
PCNT,S2337	8.89314	6.49487	7.28895	0.000132527
CEP112,S202	5.15968	6.8753	7.26384	0.000135543
CEP164,T490	6.42666	5.07665	7.253	0.000136869
CEP192,S2110	7.55867	8.38781	7.2315	0.000139542
CEP350,S1265	6.07386	6.69346	7.23002	0.000139727
CEP152,S1552	7.05757	6.79339	7.22762	0.000140029
SPICE1,S232	-4.5484	8.72951	-7.22762	0.00014003
CEP192,S857	7.04424	5.24823	7.20834	0.000142486
PLK4,S817	5.90269	5.63612	7.18256	0.000145846
CEP350,T2245	8.02691	4.53265	7.17858	0.000146372
CSPP1,S926	10.3085	1.64596	7.17352	0.000147044
CEP135,T156	7.20302	6.11283	7.16622	0.000148021
CNTRL,S1103	9.04947	4.51564	7.16463	0.000148235
PPP1R35,S47	7.19591	6.57331	7.16167	0.000148633
HAUS6,T823	7.20972	3.90615	7.12782	0.000153278
SPICE1,S644	7.20639	7.18329	7.11667	0.000154843
CEP350,S1818	5.83491	6.89384	7.10355	0.000156708
CEP128,S105	7.71387	6.48214	7.09651	0.000157719
CEP78,S643	7.88661	5.75794	7.09239	0.000158314
CSPP1,S907	6.43442	5.97513	7.07812	0.000160394
NIN,S272	4.91225	7.98966	7.07712	0.000160541
NOP56,S570	-4.32483	9.17199	-7.05608	0.000163668
ANKRD26,S561	5.72062	5.78511	7.0478	0.000164918
ALMS1,S3467	8.25426	6.30781	7.02062	0.000169094
CEP128,S1073	7.59298	5.97257	7.0196	0.000169252
POC1B,S398	7.66672	6.35524	7.01594	0.000169824
C2CD3,T1873	9.09237	4.53745	7.00697	0.000171235
NOP58,S502	-3.46225	11.209	-6.99882	0.000172528
CDK5RAP2,S1887	9.49325	7.6279	6.99872	0.000172545
CEP128,S172	8.22198	4.25826	6.97555	0.000176281
KAT7,S128	-6.71814	3.9986	-6.97277	0.000176737
CEP89,S173	7.68757	5.16908	6.94447	0.000181438
PCNT,S2188	6.93447	6.67638	6.9289	0.000184084
CSPP1,S888	5.47564	6.22887	6.88298	0.000192144
CEP192,S580	7.16629	3.81145	6.87743	0.000193145
SPICE1,S640	7.27942	7.80955	6.86955	0.000194576
FAM161A,S396	5.61713	5.99415	6.85318	0.000197584
CEP120,S347	8.4536	5.09973	6.84497	0.000199115
CEP120,S437	7.22943	5.46705	6.82779	0.000202358
ANKRD26,S539	6.02506	5.10968	6.82181	0.000203501
TRIM33,T781	-7.00213	5.6189	-6.78658	0.00021038
CEP120,S441	5.72268	6.26112	6.77797	0.000212101
SDCCAG8,S51	5.43402	6.14762	6.77645	0.000212407
POC5,S466	5.53224	5.38311	6.77001	0.000213706
CEP192,S196	5.62564	6.30954	6.76814	0.000214085
ANKRD26,S489	7.29923	6.76758	6.76739	0.000214238
CEP128,S110	6.58708	5.82545	6.75503	0.000216763
TRIM33,S787	-6.87776	5.65524	-6.73835	0.000220224
CEP192,T1067	8.18532	3.1511	6.72838	0.000222324
DDX21,S121	-4.2299	9.76518	-6.70695	0.00022691
NEDD1,S516	7.90537	5.08239	6.68797	0.000231061
THAP9,T731	7.72595	3.70378	6.67209	0.0002346
THAP9,Y740	7.72595	3.70378	6.67209	0.0002346
CEP162,S5	6.38596	3.73172	6.6644	0.000236336
CCHCR1,S805	7.76807	4.29341	6.65539	0.000238385
LIN28B,S211	-3.59861	9.20204	-6.64408	0.00024099
CEP162,S194	8.46122	4.08402	6.62121	0.000246351
CEP78,T644	7.13047	6.34371	6.60272	0.000250783
CEP250,S2474	6.03291	5.95284	6.59831	0.000251853
SRRM2,S875	-4.09761	7.60982	-6.588	0.000254376
TCOF1,S1378	-4.48498	7.30672	-6.57175	0.000258406
TCOF1,S1376	-4.49803	7.30085	-6.5665	0.000259725
AKNA,S935	7.21503	6.13546	6.56464	0.000260193
CEBPZ,S629	-4.7652	7.9366	-6.56257	0.000260718
CNTRL,S1475	5.61592	5.99441	6.54251	0.000265845
MACROH2A1,T129	-3.77025	10.6638	-6.53383	0.000268097
HNRNPC,S253	-3.66783	10.5789	-6.48935	0.000279987
YBX1,S363	-8.09982	3.55399	-6.47331	0.000284415
UBAP2L,S600	-6.76316	3.53253	-6.47208	0.00028476
CROCC,S1451	6.34796	7.76926	6.46673	0.000286257
SRRM2,T2397	-3.88843	8.70572	-6.45724	0.000288934
OFD1,S720	4.75165	6.77648	6.4561	0.000289257
LIMA1,S490	-3.70791	10.4598	-6.44121	0.000293519
ALMS1,S2468	6.21394	4.75202	6.43826	0.000294372
CCDC14,S308	5.98916	7.78372	6.42016	0.000299665
SURF6,S138	-3.64	8.26414	-6.41855	0.00030014
C2CD3,S1606	6.57525	4.92026	6.41064	0.000302493
C2CD3,S2020	4.51764	8.6867	6.40097	0.000305393
KIAA0753,S568	5.21284	8.16822	6.39962	0.000305801
CEP350,S2732	5.6819	6.13303	6.37603	0.000313023
AMOT,S200	6.44721	8.77831	6.37363	0.000313766
CEP164,S566	6.61232	5.91314	6.34122	0.000324027
CCSER2,S488	5.28827	5.95371	6.33395	0.000326379
GLCCI1,S26	5.72981	4.60621	6.33275	0.000326767
C2CD3,S2018	3.80037	8.6033	6.3269	0.000328677
ATRX,S598	-3.57338	10.9236	-6.32504	0.000329287
SON,S1697	-3.49656	9.76094	-6.31435	0.000332817
CEP170,S1059	4.96	5.63621	6.31232	0.000333492
HSP90AA1,S263	-5.55007	5.35062	-6.27017	0.000347852
SNW1,S232	-3.61343	10.9101	-6.26398	0.000350018
CDK5RAP2,S706	6.47016	3.1082	6.2619	0.000350752
NIN,S812	-3.80673	9.15029	-6.26118	0.000351004
RSF1,S1345	-4.30751	7.96041	-6.24632	0.000356286
CEP128,S961	7.00029	7.96835	6.21502	0.000367695
CCSER2,S223	4.88916	7.68396	6.21083	0.000369257
CIZ1,T377	-5.18719	6.22674	-6.20052	0.00037312
DBN1,S337	-3.71644	8.90352	-6.19852	0.000373877
CEP152,S1461	11.9799	8.14931	6.18396	0.000379425
GTF3C4,S611	7.85219	7.81142	6.17253	0.000383848
CCP110,S372	3.88442	7.82469	6.16136	0.000388223
CEP164,S233	6.80364	2.86245	6.15857	0.000389324
POLR2A,S1917	-5.28265	6.96356	-6.14688	0.00039398
NOP56,S519	-4.0964	10.9255	-6.13775	0.000397656
STIL,S1132	6.80277	3.84106	6.13495	0.000398793
CCDC14,S304	5.37828	8.27242	6.1345	0.000398974
CEP57,S53	7.65838	8.38689	6.10882	0.000409563
PCNT,S837	7.06769	4.47896	6.10099	0.000412856
SLAIN1,S436	6.67581	3.35709	6.09866	0.000413841
ALMS1,S92	6.50459	6.68943	6.09619	0.000414888
CCDC77,S44	3.89155	7.53534	6.09585	0.000415031
SNW1,S224	-3.32329	11.0811	-6.09469	0.000415523
ALMS1,S2255	-4.25459	5.72487	-6.08333	0.000420385
PNN,S100	-3.4491	10.7656	-6.07895	0.000422277
CCDC88B,S596	6.22316	3.08039	6.07685	0.000423189
ALMS1,S2528	-4.95371	9.11023	-6.07364	0.000424586
POC5,S105	5.98075	4.35083	6.06023	0.000430468
NIN,S269	5.38961	7.4842	6.05545	0.000432592
MDM1,T144	5.9263	5.84898	6.05267	0.00043383
ODF2,S875	6.59838	4.35395	6.04739	0.000436193
CEP57,S33	7.63071	6.53987	6.02763	0.000445162
OFD1,S781	6.33554	5.99845	6.02107	0.000448185
KRI1,S634	-6.75074	2.41762	-6.01964	0.000448847
FBF1,S334	7.18227	6.18928	6.00991	0.00045338
CEP97,T502	6.14939	3.03157	5.98719	0.000464168
CCSER2,S221	3.72709	8.49457	5.98424	0.000465588
MDM1,S132	6.5024	7.2708	5.98274	0.000466312
YBX3,T366	-4.36633	6.47331	-5.98146	0.000466931
NOP2,S732	-3.64328	9.92806	-5.97796	0.000468631
CEP112,S141	5.1721	4.60362	5.95998	0.000477465
POC5,S73	8.42341	6.406	5.94216	0.000486404
CROCC,S1460	6.77335	7.7157	5.94154	0.000486716
KRI1,S177	-4.52006	8.08217	-5.9399	0.000487548
NEK1,S1061	7.02494	3.54445	5.93291	0.000491112
NOP58,S514	-3.43347	10.9892	-5.93288	0.000491132
CDK5RAP2,S1490	9.77375	4.26856	5.93121	0.000491986
SIPA1L2,S1304	-5.62963	6.53163	-5.92967	0.000492778
NPHP4,S480	5.87474	5.56504	5.92365	0.000495885
STIL,S1135	6.50396	4.29556	5.91519	0.000500284
NIN,S934	5.1324	6.31403	5.90971	0.000503156
AAAS,S495	-3.82094	9.03333	-5.90284	0.00050679
AKNA,S1170	6.21741	6.3799	5.88954	0.000513898
POLR2A,S1910	-5.11033	7.013	-5.88623	0.000515686
NIN,S961	-4.63723	6.19193	-5.86116	0.000529443
BCLAF1,S658	-3.50053	9.26941	-5.85975	0.000530228
CEP192,S311	7.32308	2.55663	5.85973	0.000530239
NEK1,S877	6.02462	2.42816	5.85896	0.000530668
PCNT,S2211	5.96877	6.34224	5.84959	0.000535929
LUZP1,S659	6.32556	4.24278	5.8489	0.000536319
CEP95,S231	3.8657	7.23245	5.83583	0.000543755
THRAP3,S682	-3.53562	9.72032	-5.83492	0.000544279
NES,S934	-3.76593	8.08388	-5.83432	0.000544623
POC1A,S322	5.91907	5.66698	5.8319	0.000546017
C2CD3,S299	6.2526	4.58407	5.83168	0.000546144
CEP350,S2481	5.5695	4.2042	5.83022	0.000546988
POGZ,S441	-3.41133	10.8459	-5.82484	0.000550104
MPHOSPH9,S874	5.94815	4.54183	5.82482	0.000550111
SF3A1,S329	-4.33872	7.586	-5.82383	0.000550689
BICD1,S610	5.53038	4.13376	5.82254	0.000551441
CTTN,S418	-3.43347	8.93546	-5.81475	0.000556001
GLCCI1,S108	4.54301	5.93504	5.79688	0.000566618
C19orf44,S114	-4.06753	5.75467	-5.79287	0.000569032
CEP128,S1071	7.19607	5.39999	5.78453	0.000574087
AKNA,T277	4.10378	6.79396	5.76666	0.000585095
PHRF1,S915	-4.20639	5.52268	-5.75787	0.000590588
MAPK1IP1L,S15	-7.67951	3.48783	-5.75128	0.000594753
CCDC86,S58	-4.70197	7.35413	-5.74864	0.000596424
FAM117A,S213	7.90535	2.79233	5.74422	0.000599242
CEP41,S136	6.83316	5.79686	5.72991	0.000608463
CDC40,S43	-3.51839	9.02148	-5.72472	0.000611852
HNRNPC,S260	-4.13863	11.3982	-5.72331	0.000612771
AKAP9,S3866	5.41994	5.13686	5.7148	0.000618376
CEP120,S434	7.25199	5.6788	5.70828	0.000622706
SNRNP200,S225	-5.55915	5.35008	-5.69894	0.000628967
POLR2A,T1919	-4.68919	5.65734	-5.6866	0.000637353
NDEL1,S242	5.12403	4.43469	5.67861	0.000642844
CDCA8,S219	-3.44669	8.71044	-5.67286	0.000646835
CEP68,S128	6.54747	4.3022	5.67061	0.000648403
CCSER2,S227	6.00658	4.23815	5.66999	0.000648836
HAUS6,S805	5.24831	5.5255	5.66982	0.000648952
CEP152,S1247	7.78179	7.61298	5.66576	0.000651795
CHAMP1,S204	-3.28764	11.5684	-5.66339	0.000653457
CEP89,S221	3.48618	8.53731	5.66005	0.000655815
AKAP9,S3714	5.44812	3.88036	5.63574	0.000673239
NES,S768	-2.93491	12.2269	-5.63029	0.000677215
CEP350,S2625	7.65091	3.75919	5.62809	0.000678824
ALMS1,T3036	7.28077	7.00395	5.625	0.000681099
SCLT1,S681	4.05623	7.25607	5.62151	0.000683677
NUP88,S517	-4.33918	5.78671	-5.61603	0.000687744
CEP68,S205	6.32803	3.49183	5.61599	0.000687773
LUZP1,S801	-3.96074	5.76755	-5.61343	0.000689684
MAGI2,S278	-3.65738	8.56478	-5.6089	0.000693074
SPICE1,S593	4.93638	5.08569	5.60872	0.000693211
CCDC14,S798	8.39561	7.50348	5.60847	0.000693396
CCDC86,S91	-3.5008	11.5307	-5.60846	0.000693409
CEP350,S1675	6.73298	4.76544	5.59967	0.000700049
CHAMP1,S214	-3.33837	10.8865	-5.59797	0.00070134
CDC40,S49	-3.49299	8.78236	-5.58393	0.000712115
CEP250,S2291	5.61463	4.82831	5.57833	0.000716462
SRRM2,S2449	-3.96072	7.31605	-5.57615	0.000718161
TOP2A,S1392	-3.00427	12.7934	-5.5712	0.000722045
CCDC14,S819	5.47228	6.32772	5.55756	0.000732855
TMC7,S162	-4.99471	5.28466	-5.55725	0.000733099
TMC7,Y163	-4.99471	5.28466	-5.55725	0.000733099
NES,S471	-3.15952	11.6046	-5.55468	0.000735161
TLE3,S296	-7.03797	3.21899	-5.54672	0.000741575
NOP56,S520	-3.64439	10.2996	-5.54492	0.000743031
SRRM2,S317	-3.62168	8.77265	-5.54253	0.000744969
TOP2A,S1393	-3.02558	12.786	-5.53432	0.000751688
CCDC14,S187	6.5718	4.45766	5.53314	0.000752655
CCDC138,S49	4.37147	8.07873	5.52979	0.00075542
ALMS1,S3163	5.67507	3.1537	5.52702	0.000757712
CEP152,S349	6.19305	3.50175	5.5172	0.0007659
CEP192,S1078	4.60792	5.60286	5.51719	0.000765916
NOP2,S786	-3.46689	10.2697	-5.51704	0.000766035
CEP68,S332	7.02357	4.69423	5.49129	0.000787996
CCDC86,S80	-3.51892	11.3773	-5.49113	0.000788131
GLCCI1,S105	4.71605	5.64248	5.49044	0.000788727
KIAA0586,S336	6.37728	4.65187	5.48754	0.000791249
CEP128,S108	6.77578	5.39167	5.48398	0.000794351
OFD1,S619	6.9623	5.21481	5.48374	0.000794561
BYSL,S98	-5.31205	5.62484	-5.4833	0.000794942
H1-3,T18	-3.62112	12.387	-5.48135	0.000796651
RPRD1A,S156	-4.4143	6.0921	-5.48058	0.000797326
RSF1,S604	-4.39019	10.4149	-5.47997	0.000797859
CEP128,S46	5.00799	4.45932	5.47978	0.000798028
TRIM37,S454	6.23554	3.72251	5.47555	0.000801758
UBAP2L,S455	-4.15535	5.89483	-5.47434	0.000802828
C19orf44,S185	-3.58385	9.98737	-5.47347	0.000803596
KRR1,S3	-4.42447	6.16853	-5.47339	0.000803669
UBAP2L,S460	-4.15741	5.8895	-5.4667	0.000809613
RRAS2,S186	-7.29303	3.35997	-5.46201	0.000813812
CTTN,S405	-3.91903	6.70071	-5.45961	0.000815968
NUP88,S50	-3.72783	6.33966	-5.45933	0.000816221
POC1B,S395	5.78557	3.41222	5.44967	0.000824965
NOP56,T468	-4.20938	5.4329	-5.44222	0.000831789
MACROH2A1,T178	-6.40276	5.06183	-5.44073	0.00083316
Unknown,S254	6.58264	4.7462	5.42535	0.000847456
MYEF2,S17	-3.58895	8.12059	-5.42445	0.000848305
C2CD3,S1829	6.12265	4.84376	5.42143	0.00085115
CPAP,S660	6.9211	5.33984	5.41596	0.000856328
CCDC14,S834	6.92955	6.89534	5.40484	0.000866961
CEP112,S210	4.68965	4.77499	5.40238	0.000869333
CEP295,S1222	5.10614	6.26157	5.39708	0.000874465
ATRX,S677	-3.73575	9.36639	-5.39674	0.000874799
RANBP2,S2251	-3.47376	6.38861	-5.39116	0.000880241
C2CD3,S1874	5.43069	6.73414	5.39081	0.000880579
OFD1,S762	7.14569	3.13222	5.38616	0.000885149
H1-3,T4	-3.32591	8.96362	-5.38335	0.000887926
BAZ2A,S509	-3.98566	7.5232	-5.38119	0.000890059
THRAP3,S240	-4.43622	7.16635	-5.38087	0.000890373
RSF1,S622	-2.91881	9.87977	-5.37919	0.000892043
YBX3,S34	-4.28219	6.99068	-5.37716	0.000894067
INCENP,S306	-3.27546	9.04865	-5.36447	0.000906801
SPICE1,S329	5.60632	4.02169	5.35407	0.000917395
PCNT,S2338	7.23769	7.82443	5.35226	0.000919255
NUP210,T1844	-3.53241	7.899	-5.33289	0.000939396
CEP295,S1674	5.55843	3.89469	5.3319	0.000940437
TRAM1,S365	-5.80779	4.27952	-5.33069	0.000941711
GLCCI1,S303	-3.73688	6.29925	-5.32643	0.000946214
CHAMP1,S603	-4.52116	6.39177	-5.3249	0.000947839
NUP88,S35	-3.65597	7.03857	-5.3242	0.000948587
FOXK1,S213	5.37586	4.04124	5.32361	0.000949208
PCNT,S253	4.90759	6.05374	5.32018	0.000952871
SRRM2,S395	-3.49209	8.63796	-5.31716	0.00095611
ZKSCAN2,S600	4.10194	5.71798	5.30929	0.00096459
DNMT3A,T251	-4.17043	6.80126	-5.30772	0.000966295
ALMS1,S2955	5.30116	4.30905	5.3046	0.000969689
ANKRD6,S579	5.75763	4.53287	5.29881	0.000976019
AKNA,S795	5.43749	4.08135	5.2907	0.000984965
CEP63,S202	3.34568	9.78119	5.28474	0.000991604
ZNF768,S90	4.8685	4.22697	5.28237	0.000994252
CEP152,S1700	4.88674	4.18825	5.27993	0.000996988
BAZ1B,S1468	-4.58506	6.37958	-5.27932	0.000997675
WDR3,S240	-3.60094	7.78385	-5.27662	0.00100072
POC1A,S323	6.45705	5.40574	5.27507	0.00100247
PHIP,S1796	-5.31759	4.93328	-5.27503	0.00100252
BICD2,S606	5.46915	4.14803	5.26923	0.00100909
CCDC18,S1409	5.66706	4.64804	5.2642	0.00101485
CEP192,S1749	5.73187	5.42224	5.25784	0.00102216
SLAIN2,S48	4.38074	6.7546	5.25576	0.00102457
CEP250,T2476	5.8664	3.98054	5.24927	0.00103212
CEP164,S483	8.12878	4.26538	5.23524	0.00104865
CEP72,S346	7.82644	5.86441	5.23316	0.00105112
CHAMP1,S217	-3.24389	10.1927	-5.23131	0.00105332
ITPRID2,S92	-3.47474	8.50201	-5.22377	0.00106238
AKAP9,S3607	5.65911	2.64035	5.22253	0.00106386
AHCTF1,S1142	-3.9928	6.03859	-5.22068	0.0010661
ODF2,T314	4.05052	6.51625	5.21799	0.00106937
INCENP,S218	-3.45503	9.87657	-5.21327	0.00107512
SRRM2,S377	-3.40736	9.07461	-5.20435	0.00108607
CEP164,S230	6.06805	3.95583	5.20418	0.00108628
CCDC86,S47	-2.62237	10.963	-5.20405	0.00108645
TOP2A,S1213	-3.24837	9.97216	-5.20394	0.00108659
UBAP2L,S446	-3.34709	9.52784	-5.20327	0.00108741
ALMS1,S3463	6.00011	3.3981	5.19553	0.00109703
CEP250,S2324	4.01648	6.9524	5.19525	0.00109738
CEP164,S1399	-3.47386	6.92527	-5.19501	0.00109769
ODF2,S835	6.89308	4.13863	5.19477	0.00109799
NUP98,S623	-5.42934	4.16362	-5.19129	0.00110234
CEP170,S359	5.3762	6.60853	5.18127	0.001115
C2CD3,S2050	5.23911	2.65763	5.17881	0.00111814
RBM14,T206	-3.5309	10.8275	-5.16661	0.00113382
C2CD3,S2099	5.66689	5.45322	5.16381	0.00113747
TUBB,S75	-5.00678	6.17579	-5.1536	0.00115083
TUBB2A,S75	-5.00678	6.17579	-5.1536	0.00115083
YBX3,S369	-3.67328	6.80357	-5.14937	0.00115641
CEP164,S531	5.19353	3.88702	5.14369	0.00116396
CBX3,S176	-5.58455	4.88706	-5.14041	0.00116835
LARP1,S774	-3.927	5.71217	-5.1345	0.00117628
AKNA,S1172	6.13969	6.83653	5.12901	0.00118372
BRD1,S128	-3.95888	7.4443	-5.12477	0.0011895
AARS2,T833	5.93934	2.99226	5.12454	0.00118981
HSPB1,S82	-2.83814	9.07584	-5.1242	0.00119027
NIN,T1968	7.17683	5.30929	5.12036	0.00119553
CCDC138,S27	6.37466	3.59933	5.11986	0.00119623
SRRM2,S1124	-4.10897	5.32767	-5.11833	0.00119834
TBC1D31,S1003	5.85674	3.34507	5.11487	0.00120311
TBC1D31,S1002	5.59498	3.47543	5.11425	0.00120396
FBF1,S328	3.97963	8.88909	5.1141	0.00120418
CCSER2,T491	5.96176	3.07188	5.11363	0.00120482
CEP120,S420	5.69459	3.89834	5.1128	0.00120597
CEP170,S1522	5.33892	6.20694	5.11264	0.0012062
CEP95,S349	3.56522	6.90686	5.10664	0.00121456
CTTN,T401	-3.68836	7.59078	-5.10496	0.0012169
RPL12,S38	-3.45913	7.96629	-5.10413	0.00121807
CEP68,S568	3.9355	5.95883	5.10219	0.0012208
CEP72,S318	4.59907	4.38861	5.09945	0.00122465
RSF1,S629	-3.05165	8.39069	-5.08645	0.00124314
NUCKS1,S19	-4.98423	6.05523	-5.08641	0.00124321
CEP164,S1443	5.71858	3.09482	5.0856	0.00124436
HMG20A,S105	-4.0112	5.90129	-5.08411	0.00124651
LAS2,S255	-3.99598	5.95534	-5.08373	0.00124705
GLCCI1,S30	5.93037	4.40706	5.0813	0.00125055
RSF1,T628	-3.05288	8.38842	-5.08113	0.0012508
PLEC,S4386	-3.37036	8.32029	-5.08009	0.00125231
RANBP2,S2246	-4.61072	4.76738	-5.07499	0.0012597
BAZ2A,S496	-4.04382	7.60214	-5.0694	0.00126787
ALMS1,S2962	4.93526	5.49137	5.06513	0.00127414
CDK5RAP2,S1061	6.61305	4.09569	5.06185	0.001279
SNX17,S331	-6.02705	4.16191	-5.0564	0.00128708
RCOR1,S260	-3.84534	5.58942	-5.04845	0.00129899
RBMX,S208	-4.35279	7.04249	-5.04571	0.00130313
ZC3H11A,S108	-3.48283	7.19018	-5.04524	0.00130383
PDS5B,S1358	-6.67791	4.72274	-5.04316	0.00130698
LIMA1,S362	-2.76807	8.92296	-5.0401	0.00131164
POC5,T566	6.80516	3.10085	5.03791	0.00131497
PLEC,S4384	-3.42931	8.3395	-5.03601	0.00131787
AKNA,S537	5.40915	5.7642	5.0358	0.00131819
BAHD1,S184	-5.99466	5.65883	-5.03061	0.00132616
ODF2,S192	5.65589	4.37743	5.03045	0.0013264
SPICE1,T235	2.61106	11.0099	5.02787	0.0013304
INCENP,S197	-3.19669	8.90398	-5.02712	0.00133155
AKNA,S507	6.26323	3.37599	5.02232	0.00133901
CEP170,S1529	5.72652	6.58242	5.01742	0.00134666
CEP152,S1614	5.95049	5.93623	5.01692	0.00134745
CENPB,S168	-3.6993	5.98171	-5.01639	0.00134827
INCENP,S214	-3.16302	9.78386	-5.01612	0.00134869
UBAP2L,S453	-3.9147	6.02552	-5.01251	0.00135438
CDK5RAP2,S1164	-3.24222	6.78854	-5.00967	0.00135886
NEK2,S300	5.48673	3.33294	5.00902	0.00135989
CEP63,S181	5.61339	2.76604	5.00775	0.0013619
PML,S527	-2.5121	10.4422	-5.00612	0.00136449
C2CD3,S301	6.98153	4.87107	5.00197	0.00137111
CEP89,S136	5.25596	3.79617	4.99906	0.00137577
CEP295,S654	6.4225	3.46507	4.99674	0.0013795
TBC1D31,S902	6.38093	2.09951	4.99656	0.00137978
CEP128,S1057	8.79381	5.83076	4.99434	0.00138336
AKNA,S886	-6.51528	5.61521	-4.98991	0.00139053
SPATA6,S316	4.92598	4.08664	4.98742	0.00139458
SRRM2,S1403	-3.95655	7.79691	-4.98257	0.00140249
SPICE1,S477	4.37771	8.23544	4.97935	0.00140779
H1-2,S36	-3.31754	7.833	-4.97408	0.00141649
H1-3,S37	-3.31754	7.833	-4.97408	0.00141649
H1-4,S36	-3.31754	7.833	-4.97408	0.00141649
TOP2A,S1377	-4.37673	10.2165	-4.96679	0.00142863
CEP170B,S969	5.5753	4.22697	4.96233	0.00143611
CEP192,S917	4.24369	5.10695	4.95995	0.00144011
SSRP1,S444	-4.22295	8.23674	-4.95532	0.00144795
NES,S1418	-4.88309	5.73171	-4.95446	0.00144941
CEP295,S1225	5.26262	6.67422	4.95303	0.00145184
CEP68,S573	3.99941	6.35212	4.94919	0.00145839
SENP3,S181	-3.60168	7.24405	-4.94833	0.00145986
OFD1,S669	6.18361	6.83529	4.94739	0.00146148
CEP192,T566	6.30258	3.57352	4.94678	0.00146252
CEP152,S1259	7.08316	4.94855	4.94232	0.0014702
CNTROB,S113	4.65191	4.23989	4.94146	0.00147169
C2CD3,S1595	6.45802	7.23604	4.927	0.00149691
FBF1,S522	5.11228	1.83321	4.9264	0.00149797
ALMS1,S56	4.81975	4.61386	4.92326	0.0015035
CEP44,S342	5.4693	3.76293	4.92314	0.00150372
TMEM245,S332	-4.20735	5.22543	-4.91972	0.00150978
TRIM24,T657	-4.12373	6.66974	-4.91847	0.00151201
LIMA1,S609	-7.21594	6.77528	-4.91828	0.00151234
AKNA,S131	3.93762	5.9926	4.91755	0.00151365
CEP295,T2473	5.29201	3.84976	4.91728	0.00151414
CEP152,S1618	5.45107	8.12002	4.91344	0.001521
CCDC14,S702	4.92394	7.89643	4.91298	0.00152183
MPHOSPH8,S51	-4.06839	6.99816	-4.90808	0.00153063
CFAP97,S218	3.8335	6.10633	4.90085	0.00154374
CDK5RAP2,S1350	7.13962	4.87829	4.89617	0.00155228
SRRM2,S398	-3.40738	8.07286	-4.8941	0.00155609
TRIM24,S1025	-3.38639	7.49999	-4.89326	0.00155764
PCNT,S2202	5.23036	3.48754	4.89276	0.00155856
NOP2,S734	-3.46959	9.68477	-4.89266	0.00155874
NIN,S1306	4.70808	5.35372	4.89045	0.00156281
ALMS1,S1635	4.96569	3.27618	4.88877	0.00156591
NEK2,S296	5.55633	5.06303	4.88809	0.00156719
NIN,S1970	7.30257	5.80473	4.88518	0.00157258
AKNA,S1228	7.628	3.54692	4.88425	0.0015743
ALMS1,S2698	4.06651	7.31157	4.87997	0.00158229
HERC2,S1942	4.68616	3.71944	4.87787	0.00158623
SAFB,S234	-5.00205	2.44674	-4.87709	0.00158771
C2CD3,S770	4.91481	6.37979	4.87361	0.00159424
CEP192,S2403	6.02804	4.77368	4.86256	0.00161525
TCOF1,S1228	-3.45205	7.20621	-4.86142	0.00161743
CEP164,S572	5.40104	4.90625	4.85529	0.00162925
CSPP1,S972	3.19285	7.23827	4.8531	0.00163348
CEP250,S2048	4.73789	4.35383	4.8521	0.00163542
ACACA,S29	-5.57922	5.01768	-4.84997	0.00163957
RSL1D1,S92	-4.27134	4.84505	-4.84481	0.00164963
CCDC77,T4	5.93985	6.36529	4.8434	0.00165241
AKNA,S184	5.22943	3.75866	4.84233	0.0016545
CEP89,S773	6.17191	2.74933	4.84177	0.0016556
C2CD3,S554	3.85391	7.58665	4.84173	0.00165569
CEP128,T107	8.36391	4.87702	4.83942	0.00166023
MPHOSPH9,S267	5.53013	3.84534	4.83359	0.00167178
SASS6,T495	5.40575	5.12996	4.83296	0.00167305
FBF1,S325	4.30129	7.71885	4.82984	0.00167927
DNMT3A,T257	-4.33566	4.77049	-4.82693	0.0016851
CEP170,S1521	4.03614	7.82392	4.82692	0.00168511
CEP250,S517	5.10021	2.28792	4.82584	0.00168729
SRRM2,T1003	-3.38206	8.70333	-4.82581	0.00168734
CEP72,S153	5.16504	5.26828	4.82393	0.00169111
ANKRD6,S351	5.20497	3.49714	4.81453	0.00171017
EZH2,T487	-3.22221	8.86931	-4.81047	0.00171846
YJU2B,S362	-7.74121	1.55188	-4.80347	0.00173288
ZC3H11A,S171	-3.60274	6.04821	-4.795	0.00175051
PCNT,S175	3.98454	6.2805	4.79413	0.00175232
SLAIN1,S386	3.96291	7.67104	4.79281	0.0017551
POLR2A,S1913	-3.62699	6.49822	-4.79165	0.00175754
ZNF317,S5	4.87383	3.06605	4.79054	0.00175987
CEP95,S243	5.01138	7.26003	4.78256	0.00177674
AMOT,S712	2.04355	10.9119	4.78039	0.00178136
CEP192,S565	6.70775	4.70951	4.77888	0.0017846
PLEC,S1435	-4.07239	6.53158	-4.77642	0.00178985
CEP135,S976	7.28635	5.51849	4.77496	0.00179299
GLCCI1,S79	4.55546	4.48681	4.76924	0.00180532
CCDC88B,S436	5.33027	4.10396	4.76656	0.00181113
CEP192,S2098	3.433	7.02792	4.76171	0.00182171
SRRM2,S2132	-3.85662	6.0706	-4.76125	0.00182271
NUP35,S73	-3.18919	6.98061	-4.76114	0.00182295
SRRM2,T2104	-6.28779	4.72136	-4.76027	0.00182485
CHAF1A,S775	-3.46076	7.20876	-4.76024	0.00182492
DNMT3A,S255	-4.02514	7.41306	-4.75657	0.00183297
SPICE1,S803	5.96265	5.22208	4.75491	0.00183664
TRIM28,S19	-2.79112	11.5116	-4.75279	0.00184131
OFD1,S830	3.92631	5.93171	4.75156	0.00184404
CEP350,S2660	5.90095	4.3783	4.75009	0.0018473
SPICE1,S245	6.01872	5.0623	4.74781	0.00185236
PML,S518	-2.38886	10.1268	-4.74663	0.001855
ALMS1,S572	5.85791	3.7545	4.74605	0.00185629
POC5,T562	6.08398	4.52389	4.74399	0.0018609
AMOT,S855	6.32243	4.60221	4.74385	0.0018612
ATRX,S1527	-3.15208	7.92216	-4.7391	0.00187187
CPAP,S469	6.30902	4.07917	4.73616	0.00187851
CCP110,S366	5.65457	4.1785	4.73596	0.00187895
HELZ,S1764	-3.09556	7.30061	-4.7349	0.00188134
PELP1,S1093	-4.10627	7.37108	-4.73181	0.00188836
FYTTD1,S15	-8.41734	5.31633	-4.73075	0.00189077
CEP350,S2901	4.66957	3.77291	4.7252	0.00190345
ZNF527,S501	6.20661	5.34764	4.72498	0.00190396
ZNF527,T493	6.20661	5.34764	4.72498	0.00190396
NES,S1577	-4.10427	4.03844	-4.723	0.00190852
NUP188,S1709	-3.24208	8.66079	-4.7157	0.00192539
OFD1,S164	4.91531	4.30624	4.71561	0.00192559
PPP1R35,S91	4.81866	2.90274	4.71252	0.00193279
NDE1,S211	4.23261	8.89965	4.70924	0.00194047
CCSER2,S42	4.41898	4.29011	4.70904	0.00194093
TRIM24,S660	-3.44141	7.3533	-4.70781	0.00194382
CUL4B,S70	-4.14031	5.48923	-4.70679	0.00194621
CEP128,S911	8.0318	3.03933	4.70464	0.00195127
CEP164,S407	6.59506	3.08185	4.7041	0.00195256
CNTROB,S128	3.82	6.44202	4.70277	0.0019557
HACD3,S152	-4.04293	7.35693	-4.69979	0.00196275
PCNT,S830	4.36349	4.66723	4.69525	0.00197354
CUL4B,S69	-4.13364	5.49528	-4.69421	0.00197604
CEP152,S1569	5.63968	5.1146	4.68477	0.00199875
CDCA5,S21	-8.74342	-0.103987	-4.68077	0.00200845
PCNT,T259	5.64408	4.17723	4.67825	0.0020146
SF3B2,S309	-4.29163	6.24505	-4.67731	0.0020169
CEP128,S854	7.18479	7.58781	4.67588	0.00202039
WDR62,S33	4.15802	4.80966	4.67569	0.00202086
CCP110,S19	5.21398	2.77185	4.67276	0.00202806
RPS3,T221	-3.62919	6.80986	-4.67132	0.0020316
CUL4B,T72	-4.10427	5.49802	-4.66714	0.00204191
TRIM24,S1019	-3.22618	7.44359	-4.66688	0.00204256
TMPO,T74	-3.88815	8.09075	-4.66416	0.00204932
CEP63,S169	4.13115	4.11681	4.66242	0.00205365
POLR2A,T1915	-6.08131	6.54411	-4.66029	0.00205898
ATRX,T1529	-8.16183	4.83976	-4.65131	0.00208158
ANKRD26,S22	5.71171	5.26407	4.63795	0.00211568
SRRM2,T1177	-5.70729	2.58279	-4.63503	0.00212323
TMPO,S66	-2.75411	8.67495	-4.632	0.00213108
RMDN3,S46	-3.24635	7.69775	-4.63113	0.00213335
CEP192,S812	5.23697	3.74466	4.63109	0.00213344
SRRM2,S1404	-3.67845	7.68438	-4.62685	0.00214452
NUP98,S888	-8.71813	3.43141	-4.62582	0.0021472
CEP95,T526	5.93625	3.79896	4.62354	0.00215318
G3BP1,S240	-4.82516	5.86397	-4.62291	0.00215484
MDC1,T378	-7.28933	3.19887	-4.62019	0.002162
SHKBP1,T696	5.25739	3.44553	4.61864	0.00216608
CCSER2,S452	6.2312	6.28518	4.61809	0.00216755
ALMS1,S2143	4.34085	4.20329	4.60314	0.00220751
TMPO,S67	-2.75229	8.67784	-4.60274	0.00220858
MDN1,T4898	-6.19246	2.47599	-4.60255	0.00220911
POGZ,S461	-3.92087	8.1621	-4.60236	0.00220963
CKAP5,S1115	6.17609	3.97807	4.59871	0.0022195
NES,S455	-4.62478	8.14518	-4.5978	0.00222198
CEP192,S92	4.3251	5.36666	4.59263	0.00223608
KIAA0753,S564	-1.70572	12.3105	-4.59073	0.00224129
PLK4,S665	6.96042	5.59362	4.58592	0.00225453
MPDZ,S354	4.7968	3.49853	4.58354	0.00226112
CHAF1B,S410	-8.49328	1.81474	-4.57417	0.00228725
CEP72,S159	4.94349	5.52525	4.56009	0.00232717
POC5,S570	4.4796	5.42263	4.55385	0.00234508
ALMS1,S67	5.24308	4.63471	4.55216	0.00234997
ITPRID2,S591	-4.91278	5.42716	-4.54417	0.00237321
OFD1,S943	3.13253	6.2319	4.54138	0.00238136
FBF1,T516	4.80897	2.16334	4.5389	0.00238865
POLR2A,S1875	-5.48932	6.23369	-4.53781	0.00239187
ALMS1,S2186	4.67276	2.99136	4.52639	0.0024258
CNTRL,S1450	4.1261	4.80656	4.5253	0.00242906
CPAP,S731	6.01166	3.73778	4.52206	0.00243881
BAZ2A,S1397	-3.71416	7.68914	-4.51214	0.00246889
ZKSCAN2,S591	4.0521	5.23821	4.50894	0.00247867
MAP9,S79	6.131	2.832	4.50838	0.00248038
CEP95,S353	4.37552	6.31155	4.5061	0.00248738
ALMS1,S2238	6.29807	3.96081	4.5045	0.00249231
NIN,S1176	5.55999	5.89181	4.49291	0.00252836
CEP350,S1613	5.78197	4.30249	4.49266	0.00252915
ALMS1,T3296	4.19268	4.42821	4.49174	0.00253201
RLF,S632	-4.24204	5.93278	-4.48993	0.00253772
ITPRID2,S739	-3.87103	5.86999	-4.48736	0.0025458
CEP57,S15	7.56408	4.63543	4.48501	0.00255324
RLF,S634	-4.24022	5.92878	-4.48409	0.00255615
HERC2,S1938	7.20098	1.39907	4.48315	0.00255913
CEP170,S881	3.54896	6.31251	4.48231	0.00256179
YBX1,S364	-6.18455	4.50737	-4.48199	0.00256281
ODF2,T832	5.63378	4.05764	4.46644	0.00261281
PHIP,S687	-3.03626	6.75588	-4.46365	0.00262188
CHAMP1,S427	-2.9701	9.28445	-4.46298	0.00262406
CCDC14,S98	6.93583	4.14542	4.45814	0.0026399
PCNT,S1643	7.53632	7.06099	4.45719	0.00264304
CCDC14,S100	6.9221	4.13741	4.45417	0.002653
PRKRA,S18	-4.1841	7.54534	-4.44428	0.00268586
NES,S325	-4.64897	5.026	-4.44179	0.00269421
ALMS1,S1520	5.15353	3.80232	4.4401	0.0026999
RTTN,S309	6.41126	2.98362	4.43768	0.00270808
CCDC14,S90	6.57694	4.30191	4.43699	0.0027104
SPICE1,S317	4.41603	5.97502	4.43526	0.00271625
EXOSC9,S306	-6.85521	2.96216	-4.43211	0.00272694
H1-2,S2	-3.35152	10.2937	-4.42898	0.00273764
CEP128,T51	4.34615	4.40937	4.4252	0.00275058
KIZ,S13	5.65	5.19525	4.42237	0.00276033
ZNF768,S97	3.37862	6.02553	4.41868	0.00277309
AMOT,S325	-2.71493	8.07339	-4.41282	0.00279349
H1-4,S2	-3.26523	10.2188	-4.40799	0.00281043
CEP350,S2501	3.45917	8.34788	4.40702	0.00281383
SDAD1,S585	-3.81096	4.89866	-4.40161	0.00283298
CCDC14,S96	5.82026	6.55162	4.39817	0.00284521
KIAA1328,S26	7.22336	4.94587	4.39627	0.00285199
CEP63,S586	-3.70182	4.96555	-4.39377	0.00286095
AKNA,S929	4.6979	3.96911	4.39326	0.00286276
SPICE1,S721	-5.71135	3.71805	-4.38862	0.00287948
CEP164,S452	3.93477	5.80845	4.38406	0.00289599
CEP170B,S986	3.63787	5.4559	4.37993	0.00291107
INTU,S453	4.85183	3.64684	4.37892	0.00291477
AKNA,S534	5.79977	6.90796	4.37591	0.00292581
FOXK1,S223	4.50974	4.02138	4.37418	0.00293218
CEP57,S48	6.96439	4.27295	4.37291	0.00293684
DZIP1,S865	4.94542	2.76548	4.37262	0.00293794
KIAA0586,S1166	4.37796	5.35141	4.37013	0.00294715
CEP250,S264	6.28084	5.09441	4.36827	0.00295403
EDC4,S723	6.56516	5.34161	4.36421	0.00296917
KPNA3,S60	-3.86054	4.55233	-4.36365	0.00297125
YBX3,S2	-3.65672	7.46736	-4.36265	0.00297501
STIL,T1119	-3.19419	6.65094	-4.36187	0.00297792
G3BP1,S242	-4.64725	5.54755	-4.35842	0.00299088
TRIM33,T1102	-4.86878	2.04437	-4.35621	0.00299922
AKAP9,S3495	4.21853	4.64714	4.35371	0.00300866
RANBP2,S2250	-3.2779	6.10696	-4.35309	0.00301103
CEP78,S666	7.23573	4.82206	4.34933	0.00302532
SPICE1,S241	4.38702	4.59774	4.34929	0.00302549
ODF2,S189	5.58579	4.53786	4.34768	0.00303164
CDK5RAP2,S1238	3.79364	9.02391	4.34586	0.00303859
ZFP91,S83	-5.96694	5.29519	-4.34025	0.00306016
AKAP9,S3498	4.06893	4.38588	4.33964	0.00306251
AMOT,S714	1.87347	11.0506	4.33888	0.00306547
CCDC18,S57	4.28848	3.87856	4.32884	0.00310459
DNMT3A,T261	-4.05735	5.65133	-4.32876	0.00310491
SLAIN2,S391	4.73962	3.40475	4.32606	0.00311551
CEP170,S838	6.2318	6.32457	4.32475	0.00312068
KPNA2,S62	-3.49818	5.85428	-4.32453	0.00312152
SYNE1,S8305	-5.53658	2.42761	-4.32294	0.0031278
AKNA,S151	5.0076	5.75145	4.32115	0.00313491
CEP192,S1064	4.58966	5.36719	4.31906	0.00314322
AKNA,S179	5.0457	4.68117	4.31871	0.00314461
FAM117B,S10	5.74867	2.70244	4.31851	0.00314541
MDM1,S263	3.52231	7.17624	4.31298	0.00316749
CEP152,S1582	5.29136	4.65407	4.31087	0.00317596
CEP128,S826	5.91348	5.3201	4.31033	0.00317811
SPICE1,S797	5.14516	4.78344	4.30949	0.00318154
PKP2,S151	-2.84952	7.63551	-4.30504	0.00319951
CEP192,S899	4.47568	4.92806	4.30154	0.00321374
DZIP1,S735	3.71753	4.50766	4.29212	0.00325236
ODF2,T901	4.77924	3.93515	4.2832	0.00328939
CEP128,S103	7.92385	5.13679	4.2822	0.00329359
CROCC,S473	4.47358	3.44376	4.28159	0.00329614
POC5,S78	8.08729	7.21	4.27677	0.00331638
ANKRD26,S1391	4.86963	5.31789	4.27463	0.00332544
CEP170B,S673	4.97545	2.56859	4.274	0.0033281
CEP350,S143	3.71571	4.94791	4.27294	0.00333258
SIPA1L2,S162	4.18781	4.2936	4.26666	0.00335932
ZBTB21,S1003	4.40402	2.98915	4.26444	0.00336881
CEP295,S2351	4.36908	3.42079	4.25743	0.00339906
CEP68,S435	3.04433	6.3154	4.25502	0.00340949
ALMS1,S3293	3.54365	4.98363	4.25277	0.00341929
CEP68,S342	5.51446	5.82532	4.25217	0.00342189
NUP214,S655	-3.63385	4.32155	-4.25033	0.00342994
VIM,S56	-2.2641	9.20562	-4.24262	0.00346382
FAM161A,S582	5.86434	4.78847	4.24198	0.00346666
DDX47,S9	-3.62162	5.96264	-4.24174	0.00346774
CCDC77,T40	4.36824	5.24495	4.24058	0.00347288
PCNT,S2236	4.65956	4.48097	4.23589	0.00349373
ANKRD26,S1673	5.07753	4.88711	4.23292	0.00350702
PRKAR2B,S83	4.34244	4.1522	4.23088	0.00351617
NUP214,S433	-4.22669	5.48663	-4.22997	0.00352026
NUP214,T437	-4.22669	5.48663	-4.22997	0.00352026
CCSER2,S342	3.79317	5.47513	4.2263	0.00353684
KIAA0753,S672	5.85473	6.24138	4.22354	0.00354933
TP53BP2,S698	-6.02865	3.80652	-4.22342	0.00354987
CLASP1,S1112	-3.75143	4.44855	-4.22194	0.00355661
FOXK1,S441	5.31781	3.12315	4.22138	0.00355914
CHAF1A,S123	-5.48564	1.66722	-4.21859	0.0035719
INTU,S648	4.60483	2.41978	4.21727	0.00357791
CHAMP1,S476	-5.17615	4.36787	-4.21642	0.00358182
STAU2,S485	-3.42162	6.02531	-4.21338	0.00359579
IGF2BP2,S167	-3.42565	6.2287	-4.21052	0.00360901
CNTROB,S80	4.81434	5.7003	4.20961	0.00361319
KIAA0586,S1145	4.48666	4.43139	4.20841	0.00361875
KIAA0586,S1144	4.73913	4.50481	4.20455	0.0036367
SPICE1,T230	2.20199	10.6207	4.20396	0.00363949
CCSER2,S133	6.99935	3.7511	4.20325	0.00364277
PGRMC1,S181	-6.64852	3.86988	-4.19928	0.00366138
CTPS1,S574	-4.48954	3.69426	-4.19912	0.00366213
BAZ2A,T507	-4.4044	5.43908	-4.19743	0.00367008
CNTRL,S1372	4.78062	6.28066	4.19537	0.00367979
CROCC,S462	5.15368	6.37857	4.19107	0.00370017
CASP8AP2,S567	-3.28418	4.68508	-4.1874	0.00371765
PATL1,S179	-3.50674	3.90461	-4.18548	0.00372683
DZIP1,S862	4.84108	2.31325	4.18488	0.00372969
ALMS1,S1986	3.91186	6.73366	4.18446	0.00373172
SRRM2,S1329	-4.30657	6.07639	-4.18298	0.00373883
CEP164,S400	4.76711	4.19744	4.18087	0.00374897
CEP170,S619	4.4376	4.16658	4.17947	0.00375573
CEP89,S114	6.04971	3.67835	4.17899	0.00375807
CEP128,S400	4.49452	5.6731	4.17718	0.00376682
DZIP1,S727	3.67078	4.48254	4.17183	0.00379282
ZNF722,S307	-3.99556	3.06095	-4.17148	0.00379452
ZNF722,T311	-3.99556	3.06095	-4.17148	0.00379452
CDK5RAP2,S1020	3.88054	5.4674	4.16342	0.00383415
CEP152,S611	4.3622	2.90617	4.15857	0.00385818
SLAIN1,T384	5.91331	5.95819	4.15816	0.0038602
PHIP,S689	-2.86619	6.64965	-4.15297	0.00388611
INCENP,T145	-3.92025	5.46319	-4.15159	0.00389305
GLCCI1,S76	4.15937	4.67469	4.14885	0.00390685
ALMS1,S2361	4.62964	3.64192	4.14439	0.00392939
TJP1,S1204	-3.24849	7.44046	-4.14426	0.00393007
BRD1,S1052	-2.93942	5.69932	-4.14113	0.00394596
CEP192,S1044	5.89234	3.73104	4.14007	0.0039514
CEP170B,S829	4.53989	5.38069	4.13824	0.00396072
EDC4,S6	4.42681	3.05888	4.12904	0.00400811
ATAD2B,S16	-4.17859	4.8423	-4.12619	0.00402295
CNTLN,S8	4.46336	5.71781	4.12011	0.00405472
NAF1,S315	-3.35654	6.29861	-4.11807	0.00406542
KDM5A,S1488	-3.91036	4.19519	-4.11151	0.00410012
RTTN,S308	6.16548	3.53279	4.10807	0.00411846
SRRM1,T220	-2.99503	7.8641	-4.10541	0.00413268
CEP57,S32	6.18396	4.80678	4.10304	0.00414539
PML,S8	-3.52025	5.95832	-4.09959	0.00416401
PCNT,T2378	4.34735	4.58938	4.09625	0.00418209
ZMYND8,S754	-3.42436	6.35087	-4.09294	0.0042001
CENPA,S19	-5.4425	4.24534	-4.091	0.00421072
AKNA,S1173	6.45062	5.59384	4.09092	0.00421116
ODF2,T331	4.8812	5.14167	4.0903	0.00421454
CCSER2,T430	3.14944	8.03803	4.08477	0.00424495
G3BP1,S159	-3.73989	5.66404	-4.08129	0.00426422
CEP164,S1205	4.41384	7.91876	4.07531	0.00429749
ZNF446,S137	3.4316	5.42227	4.07486	0.00430001
CCP110,S380	-2.70277	7.04082	-4.07085	0.00432255
KIAA1328,S21	7.47742	5.6679	4.06483	0.00435655
ALMS1,S3271	3.11744	6.65123	4.06401	0.00436119
INCENP,T219	-3.09941	7.91411	-4.06233	0.00437081
SPICE1,S631	5.5926	3.6128	4.06174	0.00437416
SON,S2013	-2.5894	7.69503	-4.06119	0.00437731
SYNE2,S2781	-4.78106	4.67687	-4.05878	0.00439106
CIZ1,S380	-3.16732	7.81299	-4.0584	0.00439323
YJU2B,S366	-6.13633	1.94116	-4.05804	0.00439529
CHAMP1,S459	-2.94129	7.27113	-4.05765	0.00439755
GFAP,T180	-3.26877	7.27404	-4.05464	0.00441485
GFAP,Y172	-3.26877	7.27404	-4.05464	0.00441485
LARP1,S143	-3.2429	5.64038	-4.0527	0.00442599
CEP170B,T542	3.6512	4.80022	4.05258	0.0044267
NDE1,T215	4.11089	7.4564	4.0501	0.00444108
LARP6,S487	-5.0853	4.24136	-4.04758	0.00445567
INTU,S617	4.07385	3.03212	4.04594	0.00446522
ATRX,S1990	-5.03927	2.35945	-4.04533	0.00446882
SON,S1948	-3.04636	5.85831	-4.04469	0.00447252
SON,S1952	-3.04636	5.85831	-4.04469	0.00447252
PKP2,S154	-2.57969	7.36563	-4.04303	0.00448223
CEP164,S285	3.60359	7.05969	4.04248	0.00448548
ZNF420,S84	4.64475	2.47679	4.03901	0.00450587
NDE1,T228	4.70202	3.442	4.039	0.0045059
CEP192,S852	4.6761	3.54269	4.03617	0.00452263
KIZ,S478	6.74974	5.57004	4.03603	0.00452344
CEP128,T962	4.54957	3.18638	4.03279	0.00454262
ZNF106,S1351	-2.3573	7.60754	-4.032	0.00454737
CROCC,S466	7.03303	3.84327	4.03121	0.00455202
CEP76,S48	3.46445	5.42953	4.03073	0.00455488
CCDC86,S102	-3.2662	7.17444	-4.02988	0.00456
LIG3,S210	-4.80989	3.27942	-4.0266	0.00457961
RMDN3,S50	-3.20685	5.83499	-4.02658	0.00457969
AKNA,S924	4.77867	2.72391	4.02342	0.00459868
NIPBL,S2658	-3.90945	6.36128	-4.02332	0.00459929
CEP152,S1675	3.55784	4.29182	4.02307	0.00460077
RPS27,S11	-3.71473	4.53773	-4.02223	0.00460588
CEP128,S112	7.34319	6.76478	4.02191	0.0046078
SF3B2,S307	-3.20752	5.10783	-4.02134	0.00461124
PROSER3,S356	3.85128	4.67845	4.01689	0.00463821
ITPR3,S2670	-4.17049	4.35527	-4.01635	0.00464148
CCNY,S326	-3.51437	5.24467	-4.01331	0.00465998
C2CD3,S2049	4.9246	4.24882	4.01074	0.0046757
DZIP1L,S426	4.39799	2.85261	4.00933	0.00468436
TRIM28,S594	-2.35042	9.33781	-4.00853	0.00468932
CEP112,S137	4.1205	2.6706	4.00805	0.00469224
CEP112,T147	4.1205	2.6706	4.00805	0.00469224
CEP164,S454	3.80785	5.10896	4.00774	0.00469414
ITPR3,S1832	-3.12298	6.27369	-4.00596	0.00470511
STIL,S871	4.40845	1.9457	4.00356	0.00471998
CEP192,T1150	5.08302	2.2454	4.00192	0.00473012
CEP68,S127	2.91919	6.28932	3.99938	0.00474595
KIAA0753,T701	-4.65651	5.91616	-3.99205	0.00479182
TOP2A,S1391	5.69886	3.60492	3.98839	0.00481498
WDR75,T795	-7.08595	5.36011	-3.98559	0.00483269
PRPF38A,S194	5.12718	3.30962	3.98555	0.00483296
CEP192,S329	4.40018	2.25181	3.98548	0.00483342
CCDC61,S458	5.56289	6.06792	3.98481	0.00483768
CCSAP,S156	4.17334	4.52295	3.98431	0.00484088
ATRX,S731	-4.47517	2.39026	-3.98383	0.00484388
SIPA1L2,S160	4.05272	3.6509	3.98376	0.00484436
HELZ,S1765	-5.72132	4.56803	-3.98013	0.00486757
NUP88,S167	-3.49615	3.82125	-3.98012	0.00486763
NUMA1,S169	-2.44439	6.74206	-3.97896	0.00487506
ANKRD26,S1675	4.73786	4.4814	3.97887	0.0048756
CEP164,S455	4.99893	3.73794	3.97456	0.00490335
ATRX,S92	-3.01936	7.8171	-3.974	0.00490698
CDK5RAP2,S1046	4.83022	3.33097	3.97194	0.00492027
CEP68,S478	3.50016	9.13111	3.96981	0.00493415
SRRM2,T983	-6.91927	0.841405	-3.96725	0.00495082
MECP2,S78	-4.80194	7.09045	-3.96616	0.00495789
NGDN,S214	-4.92057	2.6112	-3.96221	0.00498376
RRP12,S1080	-6.5923	6.53247	-3.95797	0.00501175
CEP128,S6	4.16715	3.95063	3.95518	0.00503021
NKTR,S463	-4.78498	6.33913	-3.95382	0.00503927
RALY,S288	-2.38466	8.69955	-3.95159	0.00505407
NDE1,S306	3.75231	6.4494	3.94826	0.00507636
CEP128,S1053	9.10998	4.86085	3.94821	0.00507673
STAU1,S390	-4.98678	4.43077	-3.94806	0.00507773
PRPF40A,T410	-4.14761	4.19757	-3.94615	0.00509053
CEP192,S1748	5.47689	6.16523	3.94587	0.0050924
CEP78,S346	4.28164	3.55281	3.94527	0.00509648
ALMS1,T3029	6.79175	2.64797	3.94338	0.00510918
STIL,S1185	4.25477	4.28536	3.94238	0.00511598
CCDC138,S17	4.50902	4.15932	3.94157	0.00512146
LZTS2,S311	4.46174	3.47756	3.93844	0.00514264
ALMS1,T3911	3.40015	4.85132	3.9354	0.00516335
RSL1D1,S361	-6.25389	12.2262	-3.93239	0.005184
CEP68,S115	6.41704	3.12372	3.93035	0.005198
VDAC1,S102	-3.07673	5.89944	-3.92964	0.00520289
VDAC1,S104	-3.07449	5.89823	-3.9294	0.00520451
CCDC85C,S246	-4.44747	1.77016	-3.92332	0.00524657
AMOT,S852	7.33278	3.99354	3.92255	0.00525191
EEF1D,S578	-4.38068	4.98745	-3.92174	0.00525757
FARP1,T24	-4.84954	5.47687	-3.92009	0.00526907
WDR75,S796	-7.9339	2.5983	-3.9197	0.00527179
MDM1,S553	5.35673	9.03838	3.91845	0.0052805
AKNA,T158	3.844	5.51873	3.91575	0.00529946
CEP192,S1755	6.89318	6.10694	3.90628	0.00536639
SCAF1,T989	-5.1519	7.451	-3.90555	0.00537163
CENPA,S17	-4.17079	2.2106	-3.90331	0.00538762
CEP128,S291	5.84567	5.26011	3.89777	0.00542738
YTHDC1,S308	-5.52739	8.05726	-3.89768	0.00542805
CEP68,S126	2.81467	5.93415	3.89728	0.0054309
CEP95,T241	4.42332	2.9381	3.89657	0.00543603
AMOT,S316	-2.24474	8.45953	-3.89605	0.00543978
CEP164,S1372	5.2287	5.89339	3.89344	0.00545872
THAP7,S162	4.21182	2.72778	3.8927	0.00546404
ITPRID2,S737	-3.48103	5.47373	-3.89116	0.00547524
EDC4,S879	2.66821	8.26285	3.88012	0.0055562
UNC45A,S222	-2.43272	7.26333	-3.88012	0.00555622
UNC45A,Y214	-2.43272	7.26333	-3.88012	0.00555622
PCNT,S1245	4.34892	3.37539	3.87543	0.00559098
CEP95,S419	3.34902	5.42555	3.87438	0.0055988
UTP20,T1741	-7.39022	4.62578	-3.87038	0.00562878
MDN1,S4538	-5.27225	3.0363	-3.86568	0.00566414
EDC4,S875	2.71001	8.25476	3.86452	0.00567285
MYBBP1A,S1163	-5.51946	5.44632	-3.86155	0.00569535
CEP295,S1542	4.8284	2.09683	3.85808	0.00572183
CEP350,S890	4.16247	1.64921	3.85748	0.0057264
CPAP,S768	4.23978	1.90761	3.85654	0.00573358
ZNF106,S1393	-4.84674	7.54499	-3.84992	0.00578444
AMOT,S823	5.91243	4.83563	3.84955	0.00578732
CPLANE1,T3169	4.23252	5.42844	3.84918	0.00579019
CEP63,S197	3.05294	7.66397	3.84147	0.00585006
CCDC18,S524	3.40934	4.842	3.84008	0.005861
AKAP9,S3836	3.52459	4.51926	3.83507	0.00590038
CEP164,S544	4.18274	4.3731	3.83286	0.00591784
GFPT1,S261	4.62705	4.22904	3.83251	0.00592063
RBM14,S571	-3.45006	5.66249	-3.82784	0.00595769
DKC1,S494	-5.36161	2.92036	-3.82694	0.00596486
LCOR,S171	-3.59646	4.78474	-3.82534	0.00597768
AKNA,T128	4.30416	3.22944	3.81908	0.00602805
ANKRD26,S530	4.73428	6.98241	3.81707	0.00604423
DZIP1L,S725	4.29874	5.0823	3.81465	0.00606389
CHAMP1,S284	-5.93712	2.84635	-3.80563	0.00613766
CNTROB,S790	8.21098	6.87815	3.80238	0.00616447
WDR3,S241	-3.12384	5.74843	-3.80157	0.00617122
ZMYND8,S749	-3.89256	6.34484	-3.79965	0.00618719
ALMS1,S2455	5.55537	2.75205	3.79685	0.00621048
BICD2,S605	5.02429	4.41041	3.79614	0.0062164
FLNA,S1081	-3.003	5.20146	-3.79224	0.00624901
SMC3,S1081	-3.35649	6.23948	-3.78454	0.00631408
SPICE1,S271	4.0071	5.21422	3.78325	0.006325
PCNT,S2225	2.4915	7.59319	3.77917	0.00635982
HMGXB4,S512	-4.87574	4.03116	-3.77696	0.00637872
CEP350,S2657	4.32329	5.15385	3.77624	0.00638492
ZNF800,S426	-2.98165	6.70788	-3.7712	0.00642839
AKNA,S174	5.41085	2.70347	3.76694	0.00646544
SIPA1L2,S167	3.96385	1.85514	3.76531	0.00647966
RBM14,T572	-2.77223	6.25358	-3.76505	0.00648191
FAM117B,S412	4.59457	2.82339	3.76123	0.0065154
SPICE1,S594	4.0658	4.52116	3.75913	0.00653382
ESF1,S694	2.52262	6.4681	3.75362	0.00658262
ODF2,T193	5.5727	3.93559	3.75129	0.00660331
NES,S1016	-3.19699	7.28308	-3.7482	0.00663093
SPATA6,S265	-2.8953	5.88543	-3.74709	0.00664085
FOXK2,S30	4.04333	2.44604	3.74136	0.00669242
VIM,T63	-3.02487	5.11476	-3.74119	0.00669399
CEP63,S204	2.99409	7.46953	3.73927	0.00671134
CEP89,S761	4.9093	3.95651	3.73725	0.00672975
TOP2A,S1525	-4.22953	8.25238	-3.73608	0.00674035
CEP350,S2423	3.16194	4.35232	3.73483	0.00675177
MCM2,S139	-5.93286	5.12645	-3.73318	0.00676683
MTA1,S576	-3.46018	5.92681	-3.72992	0.00679677
NIN,S931	4.73239	4.21415	3.72778	0.00681645
YJU2B,S332	-5.8664	3.32443	-3.72768	0.00681738
DZIP1L,S726	4.05941	5.0756	3.72649	0.00682834
CCDC14,S754	3.55104	7.50206	3.72286	0.00686197
C2CD3,S772	5.95048	4.67469	3.72174	0.00687244
HERC2,S2928	4.32994	4.62781	3.71908	0.00689721
AKNA,S159	4.18882	5.40177	3.71527	0.00693289
BRWD1,S1475	-3.22123	5.78612	-3.71274	0.0069567
C2CD3,S1822	2.97291	5.38543	3.70995	0.00698307
CHAMP1,S416	-3.26312	9.33502	-3.70976	0.00698488
NOL8,S1099	-3.65184	3.64181	-3.70967	0.00698576
CEP152,S1527	4.97035	3.28025	3.70872	0.00699478
ABCA4,S2127	-4.09578	6.27026	-3.70828	0.00699889
MECP2,S80	-4.57327	5.043	-3.70211	0.00705772
MPHOSPH9,S259	4.02444	3.44827	3.70169	0.0070618
NUMA1,S1757	-2.30415	7.57369	-3.70037	0.00707446
CEP192,S499	6.14264	4.99802	3.69931	0.00708465
CEP135,S309	3.43982	5.69124	3.69769	0.00710025
INCENP,S899	-3.12307	4.97854	-3.6949	0.00712714
CCDC14,S832	4.20141	6.37381	3.68879	0.00718659
FYTTD1,S16	-5.11209	5.9825	-3.68693	0.00720473
CEP89,T131	4.44979	2.43092	3.6801	0.0072719
CEP89,Y123	4.44979	2.43092	3.6801	0.0072719
MIS18BP1,S824	4.00062	1.96931	3.67697	0.00730299
COPB2,S859	3.09304	5.09067	3.67519	0.00732072
MIIP,T141	-7.22104	5.65027	-3.67499	0.00732263
KIAA1328,T483	3.37496	3.98789	3.67302	0.00734234
RRP8,T175	-4.64099	5.13995	-3.67231	0.00734944
CEP57L1,S24	5.88593	9.21306	3.67219	0.00735064
RACGAP1,S203	-2.94409	4.60262	-3.66795	0.00739324
CPAP,S663	2.32602	7.18437	3.6638	0.00743514
RPTOR,S881	-4.36869	5.22627	-3.66371	0.00743606
NOC3L,S787	-5.05605	3.77835	-3.66255	0.00744775
CPAP,S759	3.34517	4.10529	3.66043	0.00746937
VIM,S325	-5.63751	3.2415	-3.65874	0.00748657
ALMS1,S3169	3.80801	2.66466	3.65851	0.00748889
SSB,S92	-4.15407	3.62946	-3.65748	0.00749944
CEP170,S1241	3.93962	4.4065	3.6558	0.00751665
PLEC,S4389	-2.76973	7.48293	-3.65575	0.0075171
CCDC88B,T1346	3.25548	4.49772	3.65367	0.00753852
POLR2A,S1920	-4.20829	4.73827	-3.64834	0.00759351
CEP170,S446	4.87912	6.28667	3.64619	0.00761582
VIM,S459	-4.99069	7.08016	-3.64575	0.00762042
NES,S1409	-4.96236	3.94769	-3.63686	0.00771348
MDM1,S693	2.75006	7.88421	3.636	0.0077226
NSL1,S4	-6.56765	1.89379	-3.6344	0.00773944
ZNF106,S664	-2.41722	6.97215	-3.63243	0.00776027
CCDC14,S751	4.7991	6.00515	3.63046	0.00778129
FLNA,S2152	-3.77629	5.0485	-3.62651	0.00782342
BACC1,S96	-2.14212	8.48906	-3.62409	0.00784929
ATRX,S596	-3.12924	10.1443	-3.62395	0.00785083
CCDC30,S899	3.68346	3.17851	3.61861	0.00790846
LMNB2,S37	-3.26044	5.1441	-3.61655	0.00793078
ALMS1,T182	-9.22547	3.1568	-3.61654	0.00793087
CDK5RAP2,S697	3.36812	5.10557	3.6163	0.00793347
PRKACG,T196	4.80765	5.55622	3.61482	0.00794962
CKAP5,S845	5.92105	5.08632	3.6133	0.00796612
CEP170B,T531	3.28566	4.64769	3.61152	0.00798557
SAFB,S344	-2.61171	6.61233	-3.60614	0.00804465
RALY,T286	-2.65918	7.55395	-3.60451	0.00806273
CEP128,S706	2.84313	5.25779	3.60385	0.00806998
CCDC138,T48	3.28406	3.9533	3.60314	0.00807781
OIP5,S225	-5.06547	5.59131	-3.60215	0.00808879
TOP2B,S1466	-2.13131	9.1697	-3.60029	0.00810947
AKNA,S140	3.59576	5.57742	3.60023	0.0081101
CEP170B,T975	3.99225	2.68815	3.598	0.00813496
AMOT,S312	6.02088	4.17687	3.59547	0.0081633
ALMS1,S2211	3.02847	5.91596	3.5927	0.00819438
CCDC14,S658	2.79649	6.13441	3.59253	0.00819633
SAFB,S24	-3.76354	4.12884	-3.58939	0.00823171
AKNA,S187	3.63647	3.85076	3.5851	0.00828032
CEP68,S186	4.56834	4.57394	3.58035	0.00833451
CEP68,S109	4.79955	4.26565	3.57394	0.00840836
SPICE1,S794	4.07429	4.36134	3.57261	0.00842372
ALMS1,S3649	5.46459	5.53383	3.56888	0.00846709
FLNA,S1084	-3.0157	5.09807	-3.56787	0.00847883
CPAP,S764	4.09863	3.72545	3.56721	0.00848657
CCDC14,S655	2.96779	5.58537	3.56694	0.00848976
AKNA,S1179	6.77176	5.37243	3.56501	0.00851227
AKIP1,S83	3.65114	3.18091	3.56121	0.00855695
ANKRD6,S577	3.8326	1.92017	3.55611	0.0086173
CEP170,S1239	5.1195	2.07253	3.55569	0.00862224
H1-2,T4	-4.65788	9.36392	-3.5553	0.00862689
PHRF1,S1202	-2.91818	5.51374	-3.55091	0.00867928
NIN,S1157	3.36232	5.87893	3.54982	0.00869227
POC5,S96	8.48937	3.05843	3.54678	0.00872884
SON,T1555	-4.32078	3.03336	-3.5453	0.00874667
POLR2A,S1845	-3.69086	5.0448	-3.53962	0.00881554
AHNAK,S216	-3.43043	4.91875	-3.53471	0.00887543
C8orf48,S19	3.38366	3.38144	3.53443	0.00887884
IGF2BP1,S181	-5.56047	8.49715	-3.5289	0.00894697
CEP250,S2297	3.95298	6.58059	3.52717	0.00896845
SRRM2,S323	-7.45292	0.753453	-3.52621	0.00898036
AKAP9,T3922	3.31365	4.55695	3.52458	0.0090006
BICD1,S609	4.59335	4.45858	3.52342	0.00901496
AKAP9,S3889	5.11475	2.85905	3.52338	0.00901552
CNTRL,T1101	6.24494	4.57201	3.51984	0.00905979
POM121,S435	-4.76694	4.62983	-3.51935	0.00906585
POM121C,S412	-4.76694	4.62983	-3.51935	0.00906585
CEP164,S291	3.01933	5.75559	3.51847	0.00907695
SRSF9,S211	-5.08849	4.9552	-3.51436	0.00912875
CEP192,S510	4.7095	4.11035	3.51306	0.00914519
POP1,S726	-4.19485	3.13985	-3.51228	0.00915506
RBM5,S624	-2.953	5.41233	-3.50841	0.00920419
CEP250,S2236	3.2359	7.34664	3.50799	0.00920959
SRRM1,S783	-3.53237	4.15222	-3.50056	0.00930488
SRRM1,S787	-3.53237	4.15222	-3.50056	0.00930488
SIPA1L2,S1029	4.62559	2.82084	3.49752	0.00934418
PCM1,S804	3.86469	3.94546	3.49646	0.00935788
C2CD3,T1158	4.14547	2.62666	3.49564	0.00936856
PCNT,S2637	3.76856	4.02365	3.49416	0.00938772
ABCA12,S1624	4.7714	2.86218	3.49205	0.00941531
ABCA12,Y1618	4.7714	2.86218	3.49205	0.00941531
FLOT1,T387	-2.66353	5.29919	-3.49145	0.00942306
TOP2A,S1247	-2.50821	10.6084	-3.49124	0.00942586
PRPF38A,S193	4.49322	3.70984	3.49092	0.00943006
ALMS1,T2873	3.94118	5.93804	3.48928	0.00945154
PKP2,S155	-3.93373	5.44239	-3.48725	0.00947811
CNTRL,S738	3.72823	4.93021	3.48374	0.00952442
SON,S2009	-4.10588	5.93503	-3.48188	0.00954911
PCNT,S72	3.96728	2.19719	3.47658	0.00961958
NIN,S1524	5.46888	6.40404	3.47482	0.00964318
SLAIN1,T226	4.24305	3.02621	3.47384	0.00965626
RBM17,S222	-2.57494	6.92879	-3.47021	0.0097051
ALMS1,S2491	-3.06968	6.68806	-3.46977	0.0097111
IRS4,S1107	-3.09597	5.28566	-3.46715	0.00974656
CFAP410,S177	3.15173	3.99713	3.46713	0.00974679
ALMS1,S2958	3.67818	5.08224	3.46374	0.0097929
MPHOSPH9,T1096	3.42045	3.49634	3.46268	0.00980732
CCDC34,S361	3.04059	5.95383	3.46174	0.0098202
ZC3H18,S558	-4.51892	7.72376	-3.46119	0.00982769
DKC1,S453	-3.15284	6.29696	-3.46041	0.00983835
CEP164,S1388	3.13488	4.13904	3.45991	0.00984512
ANKRD26,S1678	4.59828	4.26807	3.45959	0.00984962
CIR1,S202	-2.62934	8.91563	-3.4557	0.00990298
RPGRIP1L,S985	3.49362	4.95576	3.45219	0.00995161
CEP68,S349	5.80661	5.8724	3.45145	0.00996188
RNF31,S466	2.64281	5.24986	3.45138	0.00996281
CEP131,S381	2.71955	6.1902	3.45112	0.00996646
CCDC77,S36	3.95565	7.62517	3.44827	0.0100061
CCSER2,T135	5.19198	4.52485	3.44685	0.0100259
HAUS6,S908	2.46245	6.47752	3.44499	0.0100519
CCDC14,S124	3.94812	3.85781	3.43837	0.010145
CCDC9,S386	-3.85484	5.66581	-3.43803	0.0101499
PCNT,S1641	5.13317	2.01107	3.43734	0.0101596
TYK2,Y292	3.30065	4.60811	3.4362	0.0101758
DZIP1,S682	3.61808	2.31575	3.43221	0.0102326
CTTN,T399	-3.31127	5.86109	-3.43026	0.0102604
PCNT,S74	3.93839	2.20671	3.42775	0.0102965
FAM161A,S492	5.04762	3.71623	3.42685	0.0103094
ALMS1,S2704	2.85292	6.51656	3.42596	0.0103223
CDK5RAP2,S1365	4.1747	2.99854	3.42532	0.0103315
ALMS1,S2645	4.37439	3.89285	3.42291	0.0103664
POC5,S104	4.33796	4.26928	3.41448	0.0104892
CEP72,S162	5.02293	3.70577	3.41276	0.0105144
LCOR,S176	-3.0561	5.08826	-3.41219	0.0105228
ZNF574,T242	4.57684	3.39101	3.40969	0.0105597
HAUS6,S429	4.13938	5.12198	3.40881	0.0105726
RSL1D1,T358	-7.22397	11.7435	-3.40865	0.0105749
CCDC138,S664	3.06518	4.89465	3.40863	0.0105754
RRP36,S73	-5.12748	4.10177	-3.40514	0.0106271
CEP72,S404	3.20571	7.7605	3.40466	0.0106342
SUV39H1,S391	-6.43124	7.33325	-3.4039	0.0106455
CEP250,S685	4.2316	1.98582	3.40243	0.0106674
PRKAR2B,S114	2.35847	6.49048	3.40106	0.0106879
CGN,S135	-2.86111	6.77224	-3.39844	0.0107272
NOP56,S462	-2.37443	7.08953	-3.39828	0.0107296
CEP295,S1396	4.10456	4.42205	3.39795	0.0107345
MYPOP,S202	2.97161	5.0735	3.39631	0.0107592
CCDC77,S39	2.72103	5.94018	3.39464	0.0107845
POC5,S109	3.07662	4.25602	3.39226	0.0108205
PML,S530	-2.23452	7.73492	-3.39058	0.010846
SCAF1,S498	-2.68059	9.18982	-3.38332	0.0109568
DNTTIP2,S273	-2.63194	4.60465	-3.38167	0.0109823
PCNT,S2488	2.26449	9.04429	3.38157	0.0109837
RSF1,S1375	-2.76831	8.24391	-3.3813	0.0109879
CEP192,S2406	4.7554	5.49112	3.37124	0.0111441
NUP35,T273	-3.51826	3.51135	-3.36929	0.0111746
FTSJ3,S644	-4.61425	3.56112	-3.36652	0.0112183
OFD1,S586	3.95713	2.70439	3.36604	0.0112258
CEP128,S950	3.18631	5.48388	3.36463	0.011248
CAMSAP3,S1046	7.52445	2.28136	3.36025	0.0113175
DDX41,S21	3.2757	4.04191	3.35477	0.011405
CIZ1,T274	-2.37292	7.45249	-3.35295	0.0114342
NIN,S1972	5.86255	4.82556	3.35222	0.0114459
PPAN,S359	-7.2375	6.49507	-3.35023	0.0114779
LMNB1,S391	-3.65647	7.19229	-3.34928	0.0114934
LMNB2,S405	-3.65647	7.19229	-3.34928	0.0114934
PCNT,S44	4.59481	5.77671	3.34871	0.0115026
CEP128,S1043	2.89524	6.42143	3.34415	0.0115767
CCDC61,T348	5.05251	4.69593	3.34239	0.0116053
MDM1,S570	3.70901	4.01964	3.34235	0.011606
PCM1,T803	3.11188	5.08097	3.34188	0.0116137
ANKRD26,S1682	4.30236	4.78448	3.33927	0.0116565
CEP192,S1048	4.49143	4.38419	3.3382	0.011674
SDCCAG8,T54	3.99688	3.56436	3.33528	0.0117221
OFD1,S745	3.11138	4.36395	3.334	0.0117432
BRPF1,S120	-3.12629	5.49745	-3.32701	0.0118595
KIF7,S507	-3.13766	4.96059	-3.32579	0.0118799
CEP95,S192	2.81434	5.61064	3.32555	0.011884
SON,S1556	-2.2294	9.33401	-3.3233	0.0119217
DGCR8,S377	-2.70253	5.496	-3.32309	0.0119252
SPICE1,S810	3.09935	4.28857	3.32256	0.0119342
POLR2A,S1882	-2.46811	6.52825	-3.32206	0.0119426
EPPK1,S2718	-2.1565	11.7991	-3.32184	0.0119462
HYLS1,S147	3.16288	4.41173	3.3209	0.0119621
AKNA,S889	-1.82378	8.06926	-3.31808	0.0120098
BRPF1,S111	-3.54854	5.27266	-3.31435	0.0120732
CEP72,S476	3.65412	1.45653	3.30915	0.0121622
CAMSAP3,S685	3.87402	3.62232	3.30779	0.0121856
CCDC14,T307	4.40645	3.05837	3.30184	0.0122884
ABCF1,S110	-2.73572	8.36826	-3.30118	0.0122999
FAM117B,S410	4.38204	2.86718	3.29925	0.0123335
ABCA13,S843	3.50962	5.44968	3.29648	0.0123818
ABCA13,Y840	3.50962	5.44968	3.29648	0.0123818
CCSAP,S252	3.39602	2.40888	3.29171	0.0124656
TRAFD1,S325	-2.28762	6.10987	-3.29034	0.0124897
BAZ1A,S1413	-4.59168	3.33851	-3.28824	0.0125269
KAT7,S162	-2.75969	3.99748	-3.28474	0.0125891
KATNIP,S252	3.29677	2.39829	3.28353	0.0126107
CEP170B,S597	2.41116	5.90442	3.28348	0.0126116
INCENP,S143	-2.43907	7.15353	-3.28316	0.0126173
CEP164,T1309	3.78176	3.81027	3.28251	0.012629
ZNF106,S1049	-2.22275	6.43319	-3.28222	0.0126342
NES,S1502	-2.93789	5.31646	-3.28055	0.012664
TBC1D31,S1015	1.7217	8.74698	3.27824	0.0127055
CEP295,S1407	4.18665	3.54964	3.27666	0.012734
NUP214,S1081	-5.1528	1.83779	-3.27481	0.0127675
CKAP5,T1118	2.92968	5.44486	3.27427	0.0127771
DNTTIP2,S88	-5.10466	5.92468	-3.27243	0.0128105
DNTTIP2,T83	-5.10466	5.92468	-3.27243	0.0128105
CCDC14,S126	3.60052	3.76726	3.27199	0.0128185
ALMS1,S3208	-2.0112	6.90179	-3.26921	0.0128691
PNISR,S211	-3.09101	4.93698	-3.26735	0.0129032
EDC4,S729	5.16156	5.52156	3.26727	0.0129046
KIF23,S881	-4.20935	5.24758	-3.26635	0.0129215
SNIP1,S35	-5.81673	5.61135	-3.25749	0.0130849
CEP128,S1084	6.06147	5.58592	3.25279	0.0131725
PATJ,S1212	3.75447	1.11445	3.25269	0.0131743
CEP89,S113	2.68762	6.00711	3.25026	0.0132198
FAM83H,S848	5.97347	1.17232	3.24894	0.0132446
STAU1,S278	-3.80887	2.53663	-3.24687	0.0132836
PCM1,S1787	2.46369	5.49996	3.24617	0.0132969
NIN,S174	5.06223	6.38522	3.24398	0.0133383
CEP170B,S1551	3.45472	5.3537	3.24363	0.0133449
ALMS1,S3913	2.92422	5.39228	3.24181	0.0133795
GNAL,S130	4.39617	2.36405	3.24102	0.0133945
AKIP1,T143	2.92764	4.77714	3.23422	0.0135246
CEP192,S831	3.59674	4.82243	3.23351	0.0135382
CEP68,S472	3.40078	6.8186	3.23138	0.0135793
NIN,S2020	3.33924	6.30671	3.22909	0.0136235
NDE1,S214	3.18833	5.39417	3.22858	0.0136335
SRRM2,S322	-6.05671	7.62263	-3.22481	0.0137069
SYNE2,S6361	-3.55959	5.56287	-3.2218	0.0137656
PIBF1,S642	4.78346	3.3183	3.22077	0.0137859
TASOR2,S2270	-5.62382	5.01796	-3.21872	0.0138261
CENPT,S397	-4.21289	2.29615	-3.21782	0.0138438
DNMT3A,S243	-4.44606	4.58925	-3.21753	0.0138497
NUP50,S221	-2.48203	6.32899	-3.21625	0.0138749
CEP152,S1549	4.73949	5.53898	3.21568	0.0138861
CLASP1,S818	3.46759	3.24976	3.21121	0.0139748
DZIP1,T724	3.61223	2.45016	3.20928	0.0140134
CEP164,S577	5.08249	6.52466	3.20916	0.0140158
YBX3,S201	-4.11477	6.38237	-3.20766	0.0140456
CCDC14,S814	3.75559	2.49657	3.20201	0.0141594
JADE1,S89	-2.93696	4.84836	-3.20084	0.014183
UTP18,S210	-4.55284	4.11271	-3.19922	0.0142157
UTP18,T204	-4.55284	4.11271	-3.19922	0.0142157
AKAP9,S3708	3.55827	2.3532	3.19838	0.0142328
AMOT,S416	3.51807	2.83053	3.19772	0.0142463
CEP170B,S536	3.01863	4.19459	3.19486	0.0143045
TOP2B,S1526	4.47837	2.68541	3.19235	0.0143559
PCNT,S2200	3.56853	4.61022	3.18863	0.0144323
EDC4,S708	6.43341	5.05872	3.18789	0.0144475
FAM117A,S199	2.41651	5.64694	3.1871	0.0144638
NUP210,S1848	-4.10962	4.10473	-3.18421	0.0145237
CEP250,S639	-2.90129	4.60342	-3.18175	0.0145747
ESS2,S292	-3.585	4.96477	-3.17955	0.0146206
CEP192,S1820	3.57965	2.86818	3.17917	0.0146287
CEP95,S451	4.38195	4.75162	3.17887	0.0146349
TBC1D31,S1009	-2.14554	6.91362	-3.17589	0.0146974
LAS1L,S617	-2.68688	7.3874	-3.17343	0.014749
CEP164,S273	2.89051	7.43368	3.16863	0.0148507
CROCC,S2012	-2.03923	6.68253	-3.16823	0.0148593
CETN3,S135	4.04471	1.49923	3.16624	0.0149015
CEP68,S194	3.67767	3.68041	3.16594	0.014908
INCENP,T195	-3.11487	3.50619	-3.1622	0.0149879
CGN,S137	-2.54361	7.31667	-3.15896	0.0150576
ODF2L,S548	4.16699	2.27101	3.15859	0.0150657
VIM,T458	-4.13201	6.17556	-3.1585	0.0150675
KRT8,S432	3.97996	2.03905	3.15834	0.015071
ALMS1,S1939	3.47038	2.73631	3.15528	0.0151371
AMOT,S319	6.60149	3.92307	3.15164	0.0152163
CPAP,S892	4.97892	5.54986	3.14975	0.0152576
DZIP1L,S307	3.79197	4.48285	3.14584	0.0153432
PLK4,Y420	4.38718	1.1113	3.14349	0.0153951
CEP350,T2742	-2.55087	6.85169	-3.14128	0.0154438
ZNF148,S304	-2.79787	4.14052	-3.13938	0.0154861
CEP192,S1144	3.88478	3.22171	3.13932	0.0154872
NDEL1,T219	2.63639	6.37987	3.1369	0.0155413
CEP63,T240	4.8496	5.45223	3.13343	0.0156187
CPAP,S765	4.72376	2.04593	3.13132	0.0156661
CEP95,T417	2.96462	4.34072	3.12995	0.015697
POLR2A,S1892	-3.81318	4.12455	-3.12466	0.0158166
CEP95,S380	4.10743	3.15522	3.119	0.0159457
CEP152,S1515	4.48855	4.12304	3.11786	0.0159718
GLCCI1,S107	3.69176	4.32824	3.1174	0.0159823
NES,S459	-2.38738	6.95618	-3.11604	0.0160136
CEP152,S1585	4.44087	4.15693	3.11569	0.0160217
ANKRD17,S2401	-3.19903	6.21972	-3.11443	0.0160507
CEP164,S270	4.46757	5.06332	3.11284	0.0160875
CEP290,S1333	3.38103	4.2501	3.10991	0.0161554
ITPRID2,S593	-5.61271	4.28876	-3.10845	0.0161892
NIN,S1181	3.22183	6.35446	3.10725	0.0162173
SLAIN2,S63	2.73338	4.93166	3.10432	0.0162857
SPICE1,S320	2.57619	7.19273	3.10392	0.0162951
SRRM2,S876	-7.65047	5.86158	-3.10293	0.0163182
CEP290,T412	4.27959	3.64741	3.09953	0.0163983
POC1B,S27	2.95689	4.83541	3.09879	0.0164158
POM121,S184	3.35419	4.21484	3.09484	0.0165093
POM121,S188	3.35419	4.21484	3.09484	0.0165093
CROCC,S1496	4.85819	2.3511	3.09441	0.0165197
KAT7,S137	-3.56986	2.09439	-3.09103	0.0166002
EPRS1,S885	-3.08745	5.68986	-3.08853	0.01666
CEP350,S1572	4.54901	2.73149	3.08579	0.016726
FAM117A,S201	3.0056	5.13366	3.07891	0.0168925
EPRS1,S880	-3.09076	5.67711	-3.07506	0.0169866
CCDC14,S888	4.03059	8.18806	3.07341	0.0170269
KIF23,S155	-4.60136	0.920531	-3.0699	0.0171133
MACROH2A1,S170	-3.2587	6.47856	-3.06862	0.017145
NKTR,S1146	-5.04879	2.87651	-3.06632	0.017202
CEP192,S290	2.71448	6.17864	3.06599	0.0172102
CEP20,S184	3.40462	3.64058	3.06408	0.0172577
CEP350,S2712	3.29917	4.55065	3.06028	0.0173525
CEP350,S2382	3.95037	1.77932	3.0599	0.0173623
CEP164,S403	2.37672	6.43888	3.05777	0.0174156
MARK4,S218	3.39881	2.60982	3.05762	0.0174193
NPHP4,S510	4.87689	2.02032	3.05431	0.0175029
ALMS1,T3187	3.59681	2.35455	3.05418	0.0175062
ATRX,S594	-1.97844	8.74897	-3.0537	0.0175183
CCDC138,T76	3.91554	5.6203	3.04811	0.0176604
PHIP,S1328	-3.58456	4.44894	-3.04305	0.0177899
USP36,S679	-3.79661	4.16333	-3.04127	0.0178357
FBRSL1,T1010	-3.44749	3.61056	-3.04092	0.0178447
CEP350,S1195	2.06294	6.85882	3.03461	0.0180083
CEP120,S384	2.49358	7.84819	3.03364	0.0180338
AMOT,T717	4.08093	9.75599	3.03132	0.0180944
SPICE1,T272	3.12677	4.93203	3.02868	0.0181635
NOP2,T185	-2.96951	8.63603	-3.02663	0.0182176
CHD8,S2046	-2.45173	4.49574	-3.02508	0.0182584
ZNF142,S1160	3.06111	3.43715	3.02414	0.0182833
SKIC2,S268	-2.95589	4.72453	-3.02093	0.0183685
NOP56,S569	-3.0303	7.73421	-3.01635	0.0184907
CEP68,T106	5.37569	3.20739	3.01394	0.0185556
HAUS6,S728	2.62285	3.97238	3.01338	0.0185705
CEP135,S383	3.0802	6.9679	3.01148	0.0186218
HAUS8,S105	3.86087	6.06171	3.00918	0.018684
DZIP1,T676	2.9365	2.89832	3.00736	0.0187333
CEP350,S86	-2.11475	8.0451	-3.00728	0.0187354
CLASP1,S1217	4.00355	2.98819	3.00639	0.0187597
IKZF5,T234	2.77012	5.49249	3.0058	0.0187758
PCNT,S2497	3.28513	7.39249	3.00341	0.0188409
CCSER2,T41	2.93487	3.77379	3.00337	0.018842
CCDC14,S833	5.84568	6.46731	3.00191	0.018882
YBX1,S226	-3.91811	2.80848	-3.00109	0.0189044
KIF2A,S140	3.12879	3.34869	3.00007	0.0189322
CEP250,S2286	5.29659	7.68405	2.99998	0.0189347
CEP170,S1129	4.08554	1.74897	2.99962	0.0189446
DKC1,S451	-2.89073	6.45125	-2.99796	0.0189904
ACACA,S23	-6.92823	1.37201	-2.99619	0.0190391
CEP350,S989	3.63247	3.66074	2.99489	0.0190751
EHMT2,S197	-2.56429	6.7198	-2.9913	0.0191748
NIN,S152	3.36298	5.0501	2.99059	0.0191946
PRRC2A,T609	2.50091	5.12653	2.99054	0.019196
ITPRID2,S1165	-3.64742	4.68668	-2.9901	0.0192083
ALMS1,S2355	3.4711	2.89674	2.98631	0.0193141
HCFC1,S1507	-3.24424	4.42506	-2.98478	0.0193572
SPICE1,S714	3.64305	2.02623	2.98392	0.0193814
SRRM2,T1043	-5.16183	5.97101	-2.97843	0.0195366
SIPA1L1,S1442	3.34172	2.02503	2.97664	0.0195875
KIAA1328,S521	5.0898	5.74915	2.9738	0.0196684
OFD1,S827	2.65526	6.42697	2.97315	0.0196869
SUGP2,S901	-2.3151	6.59485	-2.97215	0.0197157
CCDC61,T285	4.89197	8.68689	2.97107	0.0197465
CEP192,S1173	3.93048	3.39212	2.97025	0.0197702
NUP98,S612	-3.08156	5.38547	-2.9697	0.0197861
CFAP97,S473	3.81166	1.76602	2.96671	0.0198723
Unknown,S347	3.88224	4.09336	2.96629	0.0198842
NPHP4,S478	3.65384	6.66602	2.96577	0.0198994
CEP350,S994	3.6086	3.67107	2.96455	0.0199347
UTP14A,S405	-4.39992	2.19338	-2.96209	0.0200061
SCLT1,S666	6.56217	3.4748	2.96084	0.0200426
LAS1L,S612	-3.29691	5.04814	-2.96034	0.0200573
ALMS1,S978	2.87344	3.55626	2.95975	0.0200743
EIF2A,S503	-2.19133	5.63983	-2.95881	0.0201019
SYNE1,T8360	-5.12555	4.50511	-2.95726	0.0201473
DZIP1,T732	2.6979	4.62489	2.95266	0.0202828
CHAF1B,S538	-3.17492	5.28484	-2.95175	0.0203096
ACIN1,S1004	-5.42612	3.7929	-2.95174	0.0203097
C2CD3,S1821	-2.4468	5.73458	-2.94335	0.0205596
AKNA,S536	4.37894	6.22753	2.94291	0.0205726
OFD1,S1011	3.16337	5.42169	2.94092	0.0206324
ALMS1,S3643	-2.75198	7.20187	-2.93999	0.0206606
CAMSAP3,S585	-3.04156	6.42674	-2.93873	0.0206984
CEP89,S117	2.65969	4.25114	2.93867	0.0207002
CEP120,S421	3.13955	5.06432	2.93705	0.0207491
CEP164,S1213	3.43662	7.20937	2.93688	0.0207543
ZC3H14,S515	-6.10646	3.11117	-2.93384	0.0208463
RSF1,S1359	-2.60867	8.94747	-2.93374	0.0208494
PRKAR2A,S99	4.99401	7.58158	2.93303	0.0208712
TCF20,T1332	-4.02054	4.86676	-2.9279	0.0210277
Unknown,S202	2.46534	4.34069	2.9273	0.0210463
RBBP8,S327	-2.41922	4.8196	-2.9268	0.0210615
GNAL,T125	5.39984	3.43375	2.9263	0.0210768
TOP2A,S1106	-8.48981	-0.377666	-2.92437	0.0211365
ZNF697,S80	3.19525	1.2876	2.92374	0.0211558
NIN,S2066	4.30497	2.61957	2.92291	0.0211815
NIN,S2083	4.30497	2.61957	2.92291	0.0211815
CEP76,S82	4.90175	5.92789	2.92137	0.021229
CEP164,S1338	3.35165	3.87853	2.92041	0.0212589
TCF20,S1335	-3.08229	5.05597	-2.91999	0.021272
ALMS1,S2699	4.62254	5.43019	2.91618	0.0213905
CEP350,S163	3.65647	1.93939	2.9119	0.0215246
CNTROB,S78	4.65156	4.5939	2.91114	0.0215486
CLASP1,S816	3.24346	2.81598	2.9101	0.0215813
CEP63,T613	3.59211	3.73706	2.90964	0.0215956
CEP95,T190	3.01883	4.43216	2.90962	0.0215963
KIAA1328,T72	3.39674	2.22025	2.90793	0.0216498
KIAA1328,S179	2.75203	5.77647	2.90475	0.0217505
SLAIN1,S524	2.62418	5.37891	2.90179	0.0218448
ANKRD26,S654	4.45962	4.44058	2.89983	0.0219076
AKNA,S1175	4.99031	2.72423	2.89916	0.0219289
TRA2A,S2	-4.40852	2.49886	-2.89583	0.022036
SCLT1,S664	2.31278	5.45182	2.8941	0.0220919
CENPN,S282	-3.40877	3.01148	-2.89231	0.0221496
PCNT,S1664	2.29926	6.52717	2.89182	0.0221655
SRRM2,S2398	-7.9031	6.74518	-2.88712	0.0223185
CEP295,S1101	2.16432	8.05545	2.88678	0.0223295
PCNT,S3139	2.70991	6.14313	2.88501	0.0223874
TUBA1B,T41	4.28999	4.556	2.87982	0.0225583
TUBA1C,T111	4.28999	4.556	2.87982	0.0225583
CEP350,S1274	3.69951	4.88646	2.87576	0.0226924
CEP57,S34	7.35441	6.0949	2.87563	0.0226969
CEP152,S136	6.78582	2.88752	2.8749	0.022721
CEP135,S303	3.55988	4.86606	2.87262	0.0227973
NIN,S91	1.64758	7.71677	2.87148	0.0228353
ZNF512,S537	3.24347	2.60075	2.87105	0.0228496
ALMS1,T2871	3.0362	4.36658	2.86781	0.0229585
CEP250,S2490	3.83789	7.22009	2.86705	0.022984
CEP152,S526	2.10516	7.10261	2.86669	0.0229959
OFD1,S620	4.58757	2.75954	2.86496	0.0230543
SMAP2,S231	-6.36527	3.39181	-2.86454	0.0230686
CNTLN,S12	3.38678	5.10713	2.86299	0.0231208
AKNA,T1062	4.61178	2.36687	2.86268	0.0231315
IFFO1,S409	2.99406	4.84524	2.86174	0.0231632
PML,S36	-4.10083	3.0354	-2.86048	0.0232061
TBKBP1,S504	-3.13282	6.38768	-2.86025	0.023214
CEP89,S153	4.98064	1.85489	2.85943	0.023242
SLAIN2,T313	-2.30758	6.9728	-2.85832	0.0232799
ACACA,S80	-5.02472	5.06191	-2.85755	0.0233062
AMOTL2,S540	3.19097	2.74779	2.85525	0.0233847
NOP14,S96	-3.94579	2.1979	-2.85398	0.0234284
SPICE1,S315	4.94995	2.7921	2.85391	0.0234309
CEP250,S2257	3.27439	2.39554	2.85197	0.0234976
ANKRD26,S652	3.94624	4.86923	2.84448	0.023757
PCM1,S2042	-3.02234	6.21111	-2.84267	0.0238204
AKAP11,S1242	-4.44211	2.01501	-2.84257	0.0238236
TOP2B,S1413	-8.0443	4.02869	-2.84042	0.023899
NDE1,S225	4.14319	4.03744	2.83732	0.024008
PNN,S347	-4.01485	4.74146	-2.83541	0.0240754
CROCC,S1483	4.98757	2.20962	2.83304	0.0241595
CKAP5,T832	4.3358	5.9029	2.83301	0.0241605
KIZ,S652	5.46979	1.38687	2.83242	0.0241813
CCDC171,S1306	-4.13351	8.25781	-2.83201	0.024196
CCDC171,T1305	-4.13351	8.25781	-2.83201	0.024196
SCML2,S590	-3.02327	4.41005	-2.82875	0.0243122
CEP152,Y1639	3.42083	2.89363	2.82846	0.0243225
KMT2A,S2098	-4.68891	5.14712	-2.82648	0.0243931
ZNF106,S1302	-2.78519	4.24221	-2.82626	0.0244013
CEP350,S142	4.05513	5.30658	2.82617	0.0244045
SIPA1L2,T165	3.30982	2.5315	2.82542	0.0244314
CDK5RAP2,S1763	2.77636	3.03246	2.8233	0.0245075
AKAP9,S3600	3.29029	5.12148	2.82317	0.024512
KIAA1328,S238	2.61509	5.2023	2.82289	0.0245223
CEP152,S1245	6.44244	5.82543	2.82229	0.0245439
SMAP2,S219	-4.6117	5.14814	-2.82176	0.0245629
NEK2,S377	3.35831	1.08886	2.82001	0.0246261
CEP95,S422	-1.65082	7.3259	-2.81656	0.0247516
CEP63,S168	3.0793	4.42061	2.81444	0.0248287
CEP250,S2478	4.0407	6.94555	2.80934	0.0250156
CDK5RAP2,S1074	6.69983	4.78361	2.80885	0.0250336
CEP135,S576	3.43759	2.43123	2.80387	0.0252176
CCDC88B,S1475	3.00264	2.91862	2.80291	0.0252534
CCDC88B,T1471	3.00264	2.91862	2.80291	0.0252534
CEP135,S554	4.56607	4.60214	2.80199	0.0252875
CCDC138,S154	5.83011	5.26468	2.79762	0.0254506
FLOT1,S382	-2.31862	5.11253	-2.79576	0.0255206
MPHOSPH9,S994	2.08475	5.9136	2.79393	0.0255891
SPICE1,T831	3.16267	6.12373	2.78949	0.0257571
CEP350,S1256	2.79197	4.67141	2.78898	0.0257764
CCDC9,S390	-4.03241	2.85329	-2.78319	0.025997
KIAA0586,S1188	2.10494	5.69567	2.78116	0.026075
CENPB,S162	-3.18172	4.68953	-2.7803	0.0261081
CEP350,S1244	3.51656	3.43959	2.78022	0.026111
CEP57,S388	1.55115	8.82332	2.77843	0.0261802
CAMSAP3,S368	3.13053	4.15803	2.7772	0.0262276
AKNA,S1436	5.02481	4.55739	2.77714	0.0262302
MYH10,S1966	-3.18719	6.19129	-2.77435	0.0263382
MAP3K7,S439	-2.88599	3.85873	-2.77113	0.0264635
PLK4,S592	2.87354	6.20686	2.77011	0.0265032
TCOF1,T1110	-2.65371	5.38715	-2.76812	0.0265809
CEP112,S151	2.38511	4.49649	2.76178	0.0268308
LAS1L,S523	-2.53352	5.43011	-2.76016	0.0268951
CEP63,S241	2.80332	7.62812	2.75768	0.0269935
NUP98,S608	-3.63977	5.08124	-2.75657	0.0270376
CEP95,S376	3.21091	3.15401	2.75282	0.027188
CEP135,T488	5.60572	7.79458	2.75207	0.0272178
NUP88,T525	-2.96472	4.48731	-2.75098	0.0272616
CEP170B,S1574	3.81582	3.85924	2.74856	0.0273592
CEP295,S1094	3.08501	3.12423	2.74526	0.0274931
ANKRD6,S353	4.00159	5.79896	2.74408	0.027541
DSP,S2209	-1.95365	6.75439	-2.74079	0.0276752
GARRE1,S723	-2.18387	4.33076	-2.74063	0.0276815
PCNT,S1531	3.11557	1.86679	2.73528	0.0279011
DNTTIP2,S82	-7.36273	2.24543	-2.73483	0.02792
MIIP,S303	8.04931	7.029	2.73348	0.0279756
SPICE1,T713	4.26565	2.39442	2.73331	0.0279824
U2SURP,S485	-3.32379	4.51291	-2.73329	0.0279836
CEP85L,S207	2.57186	4.75398	2.73326	0.0279844
RALY,S295	-2.1684	8.22015	-2.73311	0.0279906
CEP78,S676	3.28622	3.0878	2.73241	0.0280197
SPICE1,S800	3.00322	4.79256	2.72986	0.0281255
YBX1,S215	-4.76134	2.76417	-2.72799	0.0282036
CEP170B,S1184	2.62906	4.17271	2.72463	0.0283439
CEP57L1,S233	2.6305	6.15326	2.71481	0.0287583
CEP192,S193	2.50133	7.08916	2.71478	0.02876
ODF2L,S145	4.19271	3.54521	2.71402	0.0287921
CEP192,S287	1.99592	7.09776	2.7137	0.0288057
MAP9,S291	4.01748	4.13109	2.71247	0.0288582
EDC4,S486	3.45828	3.26962	2.71027	0.0289522
CEP95,S350	3.18074	6.18673	2.70569	0.0291493
KMT2A,T3038	-3.6451	3.57468	-2.70352	0.0292431
POC5,S503	5.92277	3.23714	2.69839	0.0294658
CEP192,S833	3.05753	3.03597	2.69838	0.0294663
CEP120,S422	3.97666	3.65853	2.69768	0.0294969
INCENP,T150	-2.86109	4.9114	-2.69462	0.0296308
CNTROB,S62	8.21869	5.47207	2.69201	0.0297457
NES,S680	-4.22214	7.45475	-2.68976	0.029845
PCM1,S110	2.31802	4.23858	2.68795	0.0299252
L3MBTL2,S689	-3.47192	3.75695	-2.68767	0.0299375
PCNT,S2329	5.18147	6.11856	2.68582	0.0300198
DNASE2B,T228	2.61776	3.577	2.68424	0.0300901
CEP68,S338	2.24068	5.16174	2.6836	0.0301187
CCP110,S177	2.58252	4.44667	2.68175	0.0302014
AKAP9,S3604	2.92973	4.47315	2.68113	0.0302289
ANKRD17,S2044	-2.67569	4.69313	-2.67987	0.0302853
CNTROB,S60	6.57006	4.65707	2.67828	0.0303569
RPL18,S132	-4.65873	2.44582	-2.67631	0.0304456
ANKRD26,S1507	3.0549	3.45989	2.67357	0.0305695
AKNA,S770	2.81222	5.56894	2.67356	0.0305701
AKIP1,S144	2.11559	5.52616	2.67088	0.0306917
CEP128,S759	3.34722	2.21998	2.66776	0.0308342
LUZP1,S611	3.55178	3.82313	2.66546	0.0309396
KIAA0753,S93	2.36141	5.97371	2.66534	0.0309453
DZIP1L,S434	3.13558	2.87529	2.66353	0.0310284
CEP295,S1550	5.0617	5.4595	2.66343	0.0310328
MLF1,S45	3.41093	2.41075	2.6606	0.0311634
CEP192,S1200	4.93797	7.24909	2.65734	0.0313144
PCNT,S2911	2.85788	4.04775	2.65675	0.0313421
FAM83H,S1137	2.94029	2.72573	2.65288	0.0315224
CEP63,S201	1.74529	8.27862	2.65201	0.031563
SRRM2,S1041	-3.17668	4.22859	-2.64908	0.0317006
ALMS1,S2371	3.00013	2.58864	2.6487	0.0317187
BAG3,S385	-2.04823	5.97075	-2.64641	0.0318269
KIF23,T907	3.44843	1.78425	2.64241	0.0320162
C2CD3,S2216	2.54182	5.52437	2.64047	0.0321089
SPICE1,S817	2.41217	4.08654	2.64041	0.0321114
CCDC150,S78	2.88862	3.40571	2.63999	0.0321316
ATAD2B,S939	-4.32656	0.640053	-2.6394	0.0321599
TRIM24,S1028	-2.51132	7.16429	-2.6367	0.0322891
IGF2BP2,S168	-6.58591	4.6957	-2.63663	0.0322926
ALMS1,S3193	-2.2283	5.07231	-2.632	0.0325153
SON,S1782	-3.67274	4.60981	-2.63	0.0326121
RSF1,S1370	-2.99234	7.41036	-2.62948	0.0326372
CROCC,S471	3.28056	4.65463	2.62545	0.0328333
PRDM2,S643	-3.36388	6.81335	-2.62452	0.0328789
RSF1,S613	-2.26182	7.89498	-2.62172	0.0330161
CCDC14,S812	3.96707	5.35271	2.62061	0.0330706
CEP295,S1100	2.95525	3.85537	2.62052	0.0330749
EI24,S316	-2.79309	5.61169	-2.61893	0.0331533
CEP68,S38	-2.88389	4.2543	-2.61096	0.0335483
SQSTM1,S272	-4.29697	4.55106	-2.60835	0.0336792
TP53,S315	4.4594	5.95728	2.60413	0.0338911
NIN,S1656	2.44308	3.41688	2.60198	0.0339999
ANKRD26,S314	4.51533	7.71505	2.60104	0.0340473
STAU2,S486	-2.30464	6.53013	-2.59963	0.0341188
TRAFD1,S415	-1.89695	6.0007	-2.59852	0.0341754
CEP120,S406	2.40657	6.398	2.59789	0.0342074
HYLS1,S83	2.90348	6.14169	2.59634	0.0342861
EHMT2,S230	-4.02409	4.89026	-2.59612	0.0342977
CEP63,S494	3.41886	3.21794	2.5955	0.0343292
CEP164,T578	4.03969	1.94402	2.59165	0.0345267
TFAP4,S123	-1.98936	5.92874	-2.58786	0.0347221
NIN,S523	3.51636	2.90627	2.58724	0.0347542
SCAF1,S500	-2.17179	8.20006	-2.58634	0.0348005
NPHP4,S496	3.5252	1.29803	2.58421	0.0349112
USP42,S856	-2.2456	5.2262	-2.57934	0.0351651
ALMS1,S3104	2.12152	4.57817	2.57832	0.0352187
CEP164,S226	4.4871	3.41104	2.57786	0.0352428
CEP295,S1413	3.4466	2.4135	2.57785	0.0352436
MDM1,S696	2.21237	7.68462	2.57758	0.0352578
CEP295,S1404	3.96566	2.47632	2.57743	0.0352654
FTSJ3,S336	3.3959	5.66265	2.57593	0.0353447
DZIP1L,S720	3.53532	5.69358	2.5708	0.0356156
CAMSAP3,S1074	3.12886	2.86454	2.56994	0.0356615
CAMSAP3,S1080	3.12886	2.86454	2.56994	0.0356615
CEP350,S187	2.32316	7.20233	2.5696	0.0356794
CEP350,T2726	4.90639	3.84965	2.56927	0.0356969
NDE1,S231	2.72998	4.97672	2.56767	0.0357824
KIZ,S271	2.39449	5.33608	2.56721	0.0358069
RRP1B,S245	-1.76843	7.86333	-2.56663	0.0358375
MACROH2A1,S173	-2.90652	5.60586	-2.56606	0.0358684
CEP128,T765	2.94807	2.30948	2.56468	0.0359421
NDEL1,S215	2.3258	6.17438	2.56406	0.0359753
SLAIN1,S484	3.87884	6.69932	2.56396	0.0359805
CCDC86,S110	-2.5308	5.39636	-2.56288	0.0360388
CEP192,S804	4.54061	3.85281	2.55974	0.0362077
CEP89,S134	3.6702	4.48206	2.55647	0.0363846
KRTCAP2,T124	-4.57322	1.64804	-2.55574	0.0364242
UTP3,S368	-1.87667	9.3196	-2.55562	0.0364308
CEP295,S938	2.78503	4.97257	2.55203	0.0366264
CIBAR1,T282	4.17796	4.96584	2.55166	0.0366466
DSP,S176	2.82752	3.22068	2.54837	0.0368269
CDK5RAP2,S255	2.45979	3.5629	2.54465	0.0370317
BRWD3,S1763	-2.48603	5.19293	-2.54461	0.0370341
NES,S548	-2.07859	4.70994	-2.54375	0.0370818
ZKSCAN2,S144	3.72215	1.54951	2.5414	0.037212
RPRD1A,S152	-2.69221	5.73897	-2.5411	0.0372284
SIPA1L2,T374	2.82905	1.86998	2.54106	0.0372307
CPAP,S785	-1.70595	6.7332	-2.53633	0.0374946
DBN1,S599	-2.48541	5.14986	-2.5356	0.0375356
ALMS1,S2474	3.51875	3.11695	2.534	0.0376254
ALMS1,T3174	3.00692	2.55108	2.53239	0.0377154
CNTROB,S778	5.35251	6.5878	2.52903	0.0379052
TOMM22,S15	-3.88115	4.57224	-2.52684	0.0380293
NIN,S1218	4.54289	4.6322	2.52486	0.0381422
DZIP1L,S3	3.48737	4.96405	2.52453	0.038161
CDK5RAP2,T1692	3.42137	3.9946	2.51927	0.0384619
CNTRL,S2290	3.91962	5.1559	2.51682	0.0386025
CEP290,S2656	3.85709	3.05295	2.50955	0.039024
CROCC,S1614	3.66339	2.7156	2.50748	0.0391451
DSG2,S680	-6.0375	6.18555	-2.50723	0.0391597
TBX2,S336	-3.89657	4.1158	-2.50351	0.0393782
CEP192,S284	1.55059	8.14247	2.50318	0.0393975
ANKRD26,S651	3.3103	6.08571	2.50164	0.0394881
CEP97,S770	3.85894	4.18181	2.50067	0.0395456
POC1B,S414	3.0532	4.62136	2.49701	0.0397625
MRPL17,T101	-6.83098	-0.368628	-2.49412	0.0399347
NOP2,S181	-2.64266	8.61964	-2.49283	0.0400117
CEP68,S249	4.34665	1.60169	2.49126	0.0401056
KIAA0753,T563	5.23024	4.16179	2.48937	0.0402194
FAM117A,S428	2.84616	3.011	2.48674	0.0403777
ZNF106,T1395	-3.0812	5.6226	-2.48575	0.0404378
CDK5RAP2,S1100	2.7674	4.03291	2.4856	0.0404465
SSB,S366	-3.78709	5.4608	-2.48103	0.0407244
PGRMC1,S57	-4.71107	3.41196	-2.48089	0.0407328
RPLP2,S105	-2.15402	8.43194	-2.48088	0.0407334
ZBTB21,S435	2.78522	4.29959	2.47999	0.0407876
Unknown,S213	-5.67659	3.8277	-2.478	0.040909
Unknown,S216	-5.67659	3.8277	-2.478	0.040909
SSX2IP,S542	2.27612	3.21697	2.47426	0.0411388
MPHOSPH9,T252	3.30682	5.15073	2.47361	0.0411788
MCRS1,S282	3.41515	2.63095	2.47359	0.0411801
CEP350,T1182	2.35677	4.62696	2.47153	0.0413073
CSPP1,S533	1.92075	5.56746	2.46856	0.0414907
AKAP9,S1235	-2.42636	5.11154	-2.46836	0.0415031
THAP7,S196	3.43514	2.47569	2.46715	0.0415789
CNTLN,S5	2.54937	5.66997	2.46532	0.0416925
Unknown,S152	3.71421	10.777	2.4613	0.0419444
CEP112,S142	3.0873	3.95972	2.46121	0.0419501
CEP57,S12	2.75978	4.99921	2.46075	0.0419787
TOP2A,S4	-4.10581	5.12648	-2.46022	0.0420123
ALMS1,S3131	4.31566	4.23995	2.45898	0.0420902
TBC1D31,T689	-3.01708	3.48025	-2.45873	0.0421062
RTTN,S284	3.44147	1.52156	2.45794	0.042156
CEP152,S900	2.08178	5.92532	2.45655	0.0422435
PCM1,S779	-2.39521	5.67334	-2.45549	0.0423106
CEP192,S62	3.1273	2.58255	2.45375	0.0424211
CEP350,S1154	3.1207	1.88568	2.45051	0.0426269
SLAIN1,S318	-4.73826	0.890716	-2.43997	0.0433054
ZNF428,S132	-1.93124	6.16506	-2.43873	0.0433859
CEP164,S517	3.98228	2.00974	2.43661	0.0435238
PCNT,T2166	4.0869	4.98844	2.43542	0.0436017
IRS4,S64	-1.99654	5.07904	-2.43539	0.0436032
IQSEC1,S274	2.34977	3.06044	2.43212	0.0438174
HELZ,S1740	-3.16419	2.40446	-2.43164	0.0438492
TP53BP1,S379	-2.48794	4.54356	-2.43105	0.0438876
CCDC14,S194	3.96955	4.09522	2.42728	0.0441364
THADA,S560	3.66137	3.91107	2.42329	0.0444013
SIPA1L1,S1645	2.37967	2.94015	2.42225	0.0444706
DBN1,S601	-2.43455	5.11212	-2.42149	0.0445212
AMOTL2,S537	2.71468	1.90262	2.41555	0.0449195
IRAK1BP1,T33	3.54024	1.97302	2.41505	0.0449526
CEP162,S358	3.00209	1.88957	2.41341	0.0450637
CEP350,S1237	2.78244	3.04872	2.40682	0.0455106
AMOT,S718	3.50129	6.87045	2.40669	0.0455195
DCP2,S247	2.88446	3.06021	2.4011	0.0459032
KIZ,S650	3.9249	3.42403	2.39937	0.0460222
CEP295,S815	2.46291	4.19357	2.39744	0.0461555
EHMT2,T228	-2.6806	4.50927	-2.39405	0.046391
NDE1,S307	3.55628	4.27769	2.39127	0.0465848
CEP170B,S1569	3.22039	3.16112	2.39039	0.046646
EID3,S211	3.30422	3.12218	2.38955	0.0467048
XPC,S883	-3.46186	2.67188	-2.38928	0.0467238
XPC,S884	-3.46186	2.67188	-2.38928	0.0467238
BTBD1,S30	2.83445	1.76009	2.38651	0.0469187
ICE1,S533	-2.74536	3.28449	-2.38257	0.0471968
SVIL,S913	-3.85265	1.58215	-2.38224	0.0472196
NEK1,S890	3.28219	3.14798	2.38127	0.0472888
ATAD2B,S1347	-3.01659	5.69904	-2.3807	0.0473288
CEP135,T555	4.20966	2.77056	2.38035	0.047354
TOMM70,S91	-2.74296	4.49742	-2.38016	0.0473676
CCDC14,S745	2.69564	4.73538	2.37883	0.0474622
CEP350,S1259	1.99664	6.75158	2.3763	0.0476425
IQCB1,S43	4.01716	2.56983	2.36995	0.0480991
SYAP1,T248	-3.536	3.43075	-2.36601	0.0483838
CEP170,S356	3.52282	6.99591	2.36601	0.0483839
PGRMC1,S54	-2.99453	4.05159	-2.36322	0.0485869
LRRCC1,S21	2.6561	2.73971	2.3624	0.048647
CEP120,S567	2.57023	3.40113	2.36229	0.0486548
CDK5RAP2,S1682	1.61019	6.11677	2.36077	0.0487658
TP53BP1,S552	-4.43541	2.6518	-2.35913	0.0488858
CDC14A,S583	2.48147	2.89244	2.35879	0.0489109
GLCCI1,S171	2.75053	1.89604	2.35813	0.0489597
HAUS6,S552	2.53206	7.37971	2.35788	0.0489782
RBM34,S28	-2.86838	6.58741	-2.35609	0.0491096
SAFB,S227	-3.75597	1.44865	-2.3556	0.0491458
CCP110,S383	2.66553	4.10449	2.35435	0.049238
CEP170,S1346	-2.24098	4.47138	-2.35268	0.0493618
BAZ1B,T710	3.40152	3.95809	2.35255	0.0493717
CEP250,S2481	3.69328	6.49153	2.35213	0.0494029
CEP192,S149	3.20256	5.57906	2.35204	0.0494095
PTGES3,S117	-3.6268	0.657229	-2.34747	0.0497496
ALMS1,S1895	2.55827	4.10877	2.34692	0.0497903
AKAP1,T533	-4.05578	1.03899	-2.34675	0.0498035
STIL,S873	2.71059	2.56949	2.34413	0.0499998
CEP128,S703	3.17017	5.23594	2.34341	0.0500539
ODF2,S344	2.90122	6.8701	2.34254	0.0501192
MCM3,S721	-2.87263	5.53063	-2.34156	0.050193
HAUS6,S660	2.88758	3.64571	2.34086	0.0502459
TRIL,S643	-3.9971	0.377175	-2.33958	0.0503422
TRIL,Y638	-3.9971	0.377175	-2.33958	0.0503422
MPHOSPH9,S388	3.19029	3.34203	2.33849	0.050425
BRWD1,S696	-4.05836	1.82992	-2.33717	0.0505248
STIL,S556	2.87026	4.01865	2.33696	0.0505407
CEP78,S86	2.78121	3.67898	2.33359	0.0507969
SPICE1,S793	1.52716	7.21078	2.3308	0.0510101
HYLS1,S297	3.98968	5.51454	2.32844	0.0511915
CEP162,T176	3.71698	4.20386	2.32764	0.051253
SIPA1L1,S1549	1.86852	6.45742	2.32721	0.051286
CTNNA1,S641	-2.44516	6.08255	-2.32716	0.0512902
IFFO1,S388	3.35871	2.97807	2.32636	0.051352
CCDC9,T385	-2.93735	4.20343	-2.32615	0.0513677
SIPA1L1,S1650	2.19691	3.10449	2.32384	0.0515463
CEP128,S1041	5.31403	4.66348	2.32176	0.0517074
NIN,S926	1.94167	5.12825	2.32143	0.0517331
CEP164,S1433	3.15127	3.96184	2.31992	0.0518512
CEP350,T1615	3.55499	5.36887	2.31892	0.0519284
FBF1,T191	2.05785	3.61945	2.31879	0.0519393
MPHOSPH9,S984	1.96247	6.21867	2.31837	0.0519714
OFD1,T718	2.24893	3.25568	2.31818	0.0519865
MATR3,S206	-3.00391	3.79772	-2.31491	0.0522422
ANKRD26,T260	2.90164	5.06557	2.31256	0.0524271
UTP3,S365	-2.32514	8.23613	-2.31122	0.0525332
PELP1,T795	-3.14295	9.29831	-2.30905	0.0527043
TMEM115,S324	-4.06573	3.03219	-2.30484	0.0530387
CROCC,S2004	2.25123	9.14849	2.30465	0.0530541
BUD13,S271	-2.10831	4.63441	-2.30273	0.0532071
CEP83,T111	3.11242	4.11585	2.30265	0.0532138
DZIP1,S697	3.00737	3.06189	2.30218	0.0532516
SIPA1L1,S1564	3.96871	2.1458	2.29843	0.0535526
RSF1,T1305	-4.26577	-0.151094	-2.2967	0.0536914
TRAF7,S105	2.521	4.10343	2.29608	0.0537418
CEP41,S134	3.45015	4.26517	2.29472	0.0538513
C2CD3,S466	2.34425	2.8589	2.29145	0.0541172
C19orf44,S375	2.94855	3.22155	2.29005	0.0542312
CEP290,S1245	-2.18798	4.38351	-2.28927	0.0542947
NOLC1,S707	-4.49263	3.58809	-2.28864	0.0543462
CCP110,S400	1.35705	9.08328	2.28815	0.0543864
SMC4,T39	-3.27852	3.9757	-2.28771	0.0544221
NIN,T2024	2.39193	5.62339	2.28536	0.0546145
OFD1,S826	2.23156	5.85498	2.28493	0.0546496
POGZ,S1354	-2.28757	5.78685	-2.28436	0.0546966
C2CD3,S2193	2.56733	1.91896	2.28152	0.0549309
SUGP2,S291	-2.16445	4.87263	-2.28128	0.0549503
EIF5B,S214	-3.51645	3.35813	-2.28082	0.0549883
CEP44,S331	2.2997	7.20838	2.27812	0.0552122
CEP68,S603	3.2317	4.09925	2.27794	0.0552269
CEP290,S985	2.44407	3.25993	2.27654	0.0553434
SCRIB,S1476	-4.96015	3.15337	-2.27461	0.0555038
FTSJ3,S599	-4.99927	1.19785	-2.27423	0.0555356
MDM1,S160	2.2336	4.39331	2.27384	0.0555684
CENPB,S156	-1.51409	7.32607	-2.26976	0.0559107
NEDD1,S548	2.52989	3.98441	2.2664	0.0561934
CEP97,S439	2.53908	1.81116	2.26502	0.05631
CEP72,S166	2.9706	3.25216	2.26373	0.0564197
ODF2L,S70	3.60424	5.05071	2.26372	0.0564206
ZNF316,S10	-2.19412	5.03808	-2.26003	0.056734
NIN,S80	4.79737	3.69227	2.25855	0.05686
MAVS,S222	-2.25563	4.56614	-2.2541	0.0572425
CEP192,S501	3.44083	3.61842	2.24533	0.0580021
CEP72,S156	3.81781	5.56159	2.24146	0.0583407
CEP152,S495	3.68769	3.59775	2.24016	0.0584545
ANKRD26,S312	4.89673	7.17104	2.23822	0.0586252
CEP68,S199	2.72097	2.52266	2.23404	0.0589946
CEP68,S201	2.72097	2.52266	2.23404	0.0589946
CEP57L1,S240	2.08176	5.06904	2.22698	0.0596248
WDR90,S270	2.2043	5.53881	2.22662	0.0596565
NIN,S1540	3.84825	5.08264	2.22361	0.059927
CEP57L1,S12	4.20413	4.43615	2.22339	0.0599475
AKNA,S961	-2.75913	6.67407	-2.22331	0.0599546
MDM1,S577	3.16142	3.89856	2.22288	0.0599931
PCNT,S2332	6.03835	5.16517	2.22084	0.0601775
SPICE1,S764	3.67145	6.84131	2.21992	0.0602613
C2CD3,S2146	2.78297	8.02203	2.2193	0.0603174
CCDC14,T827	2.21417	5.47132	2.21863	0.0603782
NIN,S737	-2.38593	4.72771	-2.21459	0.0607457
RRP7A,S99	-2.36023	3.16494	-2.21431	0.0607715
ALMS1,S2356	2.76041	3.19277	2.21339	0.0608559
SRFBP1,S203	-5.37115	1.84774	-2.2128	0.0609094
CSPP1,S910	4.21168	3.98919	2.21229	0.0609567
CEP350,S2484	2.25558	3.36487	2.21115	0.0610613
CNTRL,S1647	3.4765	1.84878	2.20698	0.0614454
AKNA,S142	3.70778	1.91702	2.20419	0.0617037
CCDC14,T723	-1.09226	9.46115	-2.20411	0.0617105
AMOTL2,S183	-9.37058	3.81968	-2.20328	0.0617875
GPATCH8,S740	-3.76999	4.04106	-2.20264	0.0618475
ATAD2,S1200	-4.06731	2.11549	-2.20096	0.062004
ZNF800,T424	-2.37221	6.36392	-2.20078	0.0620202
ZEB1,S317	-2.16501	4.59298	-2.19754	0.0623238
CEP128,T304	2.61138	4.04488	2.19608	0.0624607
HYLS1,S79	2.51644	6.94079	2.19595	0.062473
CEP152,S1487	3.78081	4.40427	2.19585	0.062482
PCNT,S2490	4.05151	5.45845	2.19395	0.0626606
PLK4,S443	4.03828	5.24083	2.1927	0.0627789
HYLS1,S164	3.31749	3.37562	2.19173	0.06287
FLOT1,S385	-2.39483	5.70029	-2.19168	0.0628754
CEP55,S436	2.99185	6.30355	2.19161	0.0628815
CEP68,S197	2.64879	2.54065	2.19111	0.0629292
CEP295,Y658	-4.04175	4.17643	-2.18587	0.0634266
C2CD3,S2221	2.45119	2.95405	2.18529	0.0634821
PCNT,T2335	3.11408	4.37715	2.18448	0.0635598
ANKRD26,T1390	2.65326	5.94482	2.1826	0.0637392
POM121,S694	-2.13692	4.72487	-2.18089	0.0639038
POM121C,S671	-2.13692	4.72487	-2.18089	0.0639038
MDM1,S227	-4.50585	2.3142	-2.17846	0.0641374
CEP89,S135	2.99724	3.14575	2.17731	0.0642485
NIN,S1965	6.5699	4.16503	2.17705	0.064274
MPHOSPH10,S242	-8.33303	2.6627	-2.17631	0.0643452
MGA,S369	-2.1594	4.66329	-2.17526	0.064447
NIN,S481	4.9133	2.71327	2.17287	0.0646788
TPP2,T825	3.56553	3.89706	2.16895	0.0650615
TPP2,Y820	3.56553	3.89706	2.16895	0.0650615
POM121,S697	-2.13896	4.70189	-2.16706	0.0652462
POM121C,S674	-2.13896	4.70189	-2.16706	0.0652462
MIIP,S94	-2.10743	4.08519	-2.1668	0.065272
CCDC77,T8	-1.80169	4.28001	-2.16526	0.0654232
CROCC,S1490	2.80607	4.32297	2.16167	0.0657777
FHAD1,S1201	3.08313	3.03363	2.16066	0.0658777
ODF2,T352	-2.00206	5.86842	-2.15883	0.0660593
EI24,S317	-2.88728	4.21798	-2.1585	0.0660919
CEP295,S1209	2.32494	2.42314	2.15848	0.0660937
IFFO1,S313	-3.29779	5.14926	-2.15838	0.0661035
MDM1,S68	3.15471	3.10286	2.15643	0.0662981
MIIP,S231	2.64428	1.29409	2.14868	0.0670755
PGAM5,S80	-2.36625	3.95844	-2.14714	0.0672304
YBX3,S203	-3.37686	4.78389	-2.1445	0.0674981
CEP97,S500	1.85737	7.15776	2.14446	0.0675025
CCDC14,S758	2.66876	3.76682	2.14425	0.0675229
RPLP2,S102	-1.97282	8.33283	-2.14369	0.0675802
CEP152,S2	4.51698	5.64083	2.14346	0.0676039
KIAA1328,S234	2.6377	4.37482	2.1426	0.0676909
CCDC171,S1261	2.39032	3.65752	2.13933	0.0680243
RRP1B,S453	-2.2426	3.11844	-2.13718	0.0682446
RRP1B,S458	-2.2426	3.11844	-2.13718	0.0682446
STIL,S560	2.65207	4.08442	2.1362	0.0683458
SLAIN1,S312	2.41293	2.37802	2.13606	0.0683601
CEP63,S611	2.58922	4.24121	2.13561	0.0684066
PWP1,S485	-2.86452	3.48988	-2.13489	0.0684806
KIZ,S509	1.88039	5.05659	2.13294	0.0686813
ALMS1,S3197	-3.56021	4.15845	-2.1329	0.0686857
CNTRL,S17	2.14971	6.78859	2.13235	0.0687421
CCDC102A,S537	3.17354	4.13953	2.12866	0.0691244
TP53,S313	3.54419	6.3501	2.12734	0.0692616
SUMO1,S2	-3.99068	2.64747	-2.12201	0.0698191
POLR2A,S1896	-1.85927	5.57788	-2.11802	0.0702392
NPHP4,S142	1.77928	8.51258	2.1168	0.0703687
CEP57,S495	4.86709	3.20803	2.11581	0.0704735
ALMS1,S3302	3.06249	3.90364	2.11224	0.0708522
CFAP410,S136	-2.14225	3.09879	-2.11036	0.0710523
C2CD3,T518	-2.57861	6.20233	-2.10937	0.0711585
MPDZ,S1832	2.46519	1.0884	2.10819	0.0712844
SMARCA5,S66	-1.85577	9.47373	-2.10628	0.07149
CEP295,S1102	1.90098	8.67394	2.10312	0.0718298
CEP295,S1395	4.22232	2.48583	2.10222	0.0719278
POC5,T101	4.91373	1.20521	2.10179	0.0719741
SVIL,S968	-3.5908	3.8048	-2.10144	0.0720119
PHF6,S154	2.65215	2.33434	2.09643	0.0725559
CHAMP1,S443	-5.27303	2.90413	-2.09565	0.0726409
AKNA,S192	3.04807	6.2088	2.0946	0.0727556
KIAA0586,S728	4.48166	6.50252	2.09382	0.0728417
CEP162,S475	-1.84026	5.52394	-2.09306	0.0729242
CCSER2,S470	2.42277	3.24123	2.09092	0.0731592
CCSER2,S372	3.00674	4.17976	2.08592	0.0737106
ODF2,S842	-1.90305	4.53959	-2.08536	0.0737734
ELL,S309	-2.04631	4.49961	-2.08446	0.0738725
SIPA1L1,S1649	1.91155	4.44705	2.08209	0.074136
CCSER2,S805	2.10782	3.71576	2.0796	0.0744148
KIZ,S647	2.52612	0.413161	2.0776	0.0746379
CCDC15,S404	-3.16949	5.68041	-2.07478	0.0749557
ELL,S308	-2.02388	4.50288	-2.07343	0.0751077
KIAA0586,S1473	-2.50628	5.03916	-2.07321	0.0751324
IRS4,S757	-3.33049	7.60395	-2.07261	0.0752002
ALMS1,S2466	2.90083	6.6528	2.07183	0.0752885
CEP152,S1612	2.01032	7.25779	2.07107	0.0753735
ALMS1,S189	3.65329	6.99125	2.07079	0.0754055
BAZ1B,S705	2.9247	4.86077	2.07009	0.0754853
MLF2,S238	1.05504	9.96245	2.06695	0.0758422
AKAP9,S153	3.10817	2.94977	2.06591	0.0759605
RBBP6,S1277	-2.46544	4.10764	-2.06545	0.0760125
CEP63,S468	2.49296	4.32184	2.06525	0.0760357
SIPA1L2,S1512	2.45932	5.53016	2.06423	0.0761523
STAG1,S20	-3.82731	3.0051	-2.06022	0.0766124
MPHOSPH9,S36	2.61693	7.06585	2.06017	0.0766188
ZNF148,T305	-2.00433	3.72004	-2.0582	0.0768456
CAMSAP2,S1019	-2.10523	4.58945	-2.05691	0.0769944
CEP350,S186	2.47211	5.93307	2.0553	0.0771807
ATRX,S889	-4.03051	6.86407	-2.05503	0.0772117
CEP44,S343	2.48821	6.93631	2.05311	0.0774353
C2CD3,S266	1.97908	6.35295	2.05303	0.0774444
CNTRL,S833	-3.05943	4.5725	-2.0501	0.0777854
TXLNG,S105	2.39389	2.33448	2.04989	0.0778098
ALMS1,S1850	2.31015	4.07634	2.04758	0.078081
CEP350,S2472	2.89542	6.55286	2.04382	0.0785228
RPL18A,S71	-2.61332	3.36055	-2.04337	0.0785757
CEP68,S237	2.73105	2.46137	2.04327	0.0785879
ANKRD26,S1636	-5.02069	4.92575	-2.04254	0.0786732
CEP192,S2090	4.37488	1.85503	2.04058	0.0789051
KDM1A,S166	-2.61347	2.77043	-2.03898	0.0790951
MRE11,S649	2.75074	0.936121	2.03704	0.0793265
CEP350,S507	3.30158	6.68223	2.03596	0.079455
TBKBP1,S393	1.8393	4.54934	2.03582	0.079471
CRBN,S25	2.74518	3.26083	2.03294	0.079816
PCNT,S3133	3.77868	6.30222	2.03258	0.0798588
DDIT4,S19	2.60048	0.775218	2.03245	0.0798744
KIAA1328,S482	2.17132	4.10243	2.03234	0.079888
CEP152,T1101	4.00137	4.25589	2.02631	0.0806135
SPICE1,S112	2.38977	2.43766	2.02627	0.0806187
CEP164,S514	4.3506	2.86547	2.02372	0.0809273
SPICE1,S242	2.69759	4.00823	2.02081	0.0812823
TBKBP1,S365	1.71546	6.97796	2.01979	0.0814071
SCAF1,S734	-2.58549	3.32624	-2.01977	0.0814093
ALMS1,S3955	3.8318	3.23152	2.01752	0.0816846
POGZ,S267	-3.0025	3.21075	-2.01688	0.0817629
KIAA1328,S63	1.83513	3.44752	2.01294	0.0822478
ALMS1,S2169	2.72197	3.80241	2.01231	0.0823252
OFD1,S723	2.68165	4.49929	2.01079	0.0825135
CPLANE1,S473	2.13061	2.73509	2.00429	0.0833212
CNTROB,S788	5.84585	7.67669	2.00394	0.0833654
CPLANE1,S2003	-3.41543	0.284371	-2.00166	0.0836513
CPLANE1,S2005	-3.41543	0.284371	-2.00166	0.0836513
CEP170B,S972	2.30713	2.69847	2.00054	0.0837915
OFD1,S999	2.74924	3.63651	2.00032	0.0838192
TAF12,S51	-3.75154	3.57645	-1.99909	0.0839739
ODF2,S760	-1.65857	4.46314	-1.99886	0.0840032
IFFO2,S338	2.3011	2.00552	1.99863	0.0840324
CEP128,S167	6.44566	7.7676	1.99838	0.084064
TRIM28,S596	-1.64806	6.75308	-1.99306	0.0847372
CLNS1A,S102	-2.15054	5.14512	-1.99282	0.0847673
RAI1,S1374	-1.78664	6.2688	-1.99125	0.0849668
CENPV,T101	-3.54447	0.975888	-1.98999	0.0851274
MTFR1,S119	-3.15294	1.28077	-1.98993	0.0851359
CDK5RAP2,S1761	2.03737	2.64754	1.98991	0.0851384
KRT8,T416	2.69231	2.3753	1.98961	0.0851764
CCDC61,S376	0.876261	10.386	1.98921	0.0852277
FOXK1,S243	2.11311	4.55049	1.98888	0.0852693
POC5,S559	3.58428	4.2754	1.98871	0.0852909
MTBP,S639	-1.91386	3.94655	-1.98514	0.0857491
TRIM28,S473	-2.62793	2.99351	-1.97996	0.0864178
STAG1,S24	-3.29057	3.48187	-1.97798	0.086674
ALMS1,S1568	3.2653	3.22804	1.97706	0.0867934
CEP295,S1543	2.64946	3.14539	1.97474	0.0870957
CEP164,S420	3.1735	1.14705	1.97406	0.0871842
LSM12,T75	-1.99975	4.27574	-1.97344	0.0872653
ODF2,T349	-1.72241	6.68329	-1.96948	0.0877846
SDCCAG8,T177	2.2393	3.34593	1.96948	0.087785
LZTS2,S102	2.20398	2.25947	1.9664	0.0881909
LZTS2,S105	2.20398	2.25947	1.9664	0.0881909
ZKSCAN2,S588	2.26758	2.28333	1.96564	0.0882917
CEP63,T219	2.4928	2.90372	1.96458	0.0884316
FBF1,S142	5.60463	4.92594	1.96431	0.0884668
KIAA0753,T765	1.81558	4.44407	1.96269	0.0886826
RPGRIP1L,S199	2.38403	3.39148	1.96231	0.0887328
CCDC14,S729	-0.966181	9.52423	-1.96126	0.0888725
HNRNPUL1,S716	-1.864	6.3951	-1.95754	0.0893692
OFD1,T706	2.56265	3.56105	1.95327	0.089942
NES,S1286	-3.42023	0.43197	-1.95236	0.0900652
CCDC171,T1288	2.6106	3.12894	1.94906	0.090511
BCOR,S1142	-2.42656	3.0525	-1.94777	0.0906856
HAUS6,S569	2.72498	3.32532	1.94772	0.0906922
C19orf44,S350	2.7153	1.4548	1.94619	0.0909008
C19orf44,S356	2.7153	1.4548	1.94619	0.0909008
KIAA0586,S206	-1.52241	5.13054	-1.94521	0.0910339
POC5,S564	3.11365	3.82227	1.94517	0.0910402
TEX14,S1496	1.77194	3.52753	1.94403	0.0911954
PDS5B,S1176	-1.7228	5.48793	-1.9438	0.0912261
ZNF276,S599	1.99031	3.2076	1.94308	0.0913242
AKAP9,S3885	3.31799	2.89603	1.94231	0.0914302
KIZ,S276	1.98567	6.14282	1.94228	0.0914336
[truncated: 1,947 more rows]

## Sheet: Fig. 2A
Fig. 2A
	logFC	AveExpr	t	P.Value
MDM1,S611	-4.40359	7.34984	-2.87783	0.00922492
PCNT,T2335	-7.93223	7.77606	-2.96664	0.00928996
SDCCAG8,S4	-6.71344	7.47625	-2.72228	0.0135426
NIN,S1145	-5.34547	7.61845	-2.66233	0.0140617
OFD1,S669	-4.10546	7.54416	-2.57177	0.0154156
OFD1,S672	-5.63181	6.72133	-2.55185	0.0173395
OFD1,S623	-5.07231	6.82118	-2.51116	0.0180691
CEP68,S472	-4.16968	6.99058	-2.35854	0.0224175
KIAA1328,S521	-4.54467	6.06669	-2.36786	0.0225502
CEP164,S1374	-5.09747	7.17218	-2.34692	0.0241792
OFD1,S781	-3.29044	7.11258	-2.26714	0.0250025
CNTROB,S62	-2.96982	9.49521	-2.03	0.0368432
PCNT,T2166	5.21242	3.17923	2.06855	0.0399159
CNTROB,S60	-2.89589	9.51548	-1.97402	0.0403382
CNTROB,S790	-14.2475	4.85459	-2.21942	0.0409038
CEP295,S1388	-3.14489	8.7565	-1.96786	0.0413586
CEP128,S110	-3.2158	10.3633	-1.96994	0.0413983
CEP152,S1589	-12.4932	3.05507	-2.16557	0.0436474
CDK5RAP2,S697	3.72073	4.78067	1.95151	0.0442493
SCLT1,S666	14.4909	-2.17931	2.17221	0.044613
CEP192,S1068	-7.00108	4.03046	-2.03238	0.0469457
CEP295,S1225	-5.03285	6.14718	-1.96764	0.0472137
CEP250,S2291	-3.79245	6.08249	-1.91269	0.0475856
KIAA0753,S821	3.91391	6.72753	1.91512	0.0478179
CEP192,S280	-4.75737	4.93559	-1.93932	0.048728
CEP68,S342	-2.67654	7.76019	-1.8177	0.0517769
CEP135,T488	-3.38237	7.45323	-1.83152	0.0530711
PCNT,S1664	-10.4962	0.572162	-2.01788	0.0542754
CEP128,S108	-5.08065	10.4201	-1.87715	0.0556298
KIAA0753,S826	-4.38765	6.45062	-1.8133	0.0592635
CEP152,S1544	2.80668	6.43094	1.73758	0.0596346
SLAIN1,S503	-4.95889	5.98251	-1.82835	0.0601635
CEP295,S1849	-11.0798	-0.0876155	-1.95176	0.0618398
NIN,S172	-3.29333	7.28623	-1.73374	0.0622891
MDM1,S641	-14.1885	-1.20769	-1.97776	0.0624556
KIAA0586,S391	-4.04928	5.77394	-1.76232	0.0631084
CCDC14,T711	4.02187	6.37837	1.75147	0.0641742
CEP128,S105	-3.49421	11.4662	-1.71722	0.0651598
CEP57,S388	-2.80544	6.87926	-1.63962	0.070174
ALMS1,S2528	-10.716	0.195411	-1.85835	0.0722825
KIAA0586,S728	-5.52087	3.99191	-1.74096	0.0729272
HAUS6,T822	12.9252	-0.450491	1.8711	0.0737722
CEP68,T106	-2.78355	6.40666	-1.5811	0.0771813
CEP152,S1585	-3.96533	5.59772	-1.62385	0.0798013
CNTROB,S787	5.56961	6.99353	1.68917	0.0801901
CEP350,S2732	-2.3655	7.25044	-1.53159	0.0810868
SPICE1,S241	-3.80504	5.74977	-1.60375	0.0814705
OFD1,S762	-5.35695	3.76672	-1.6672	0.0822511
SCRIB,S1376	-3.7358	9.34798	-1.57659	0.0848593
CEP162,S371	-3.86115	5.81595	-1.58252	0.0849599
OFD1,S63	-7.32775	3.27639	-1.7038	0.0854786
KIAA1328,S512	-9.76554	1.7072	-1.71371	0.0909692
CEP192,S2403	-4.27132	5.48367	-1.56305	0.0911258
CEP164,S1054	-4.13174	4.40646	-1.55325	0.0915908
AKNA,S889	5.1508	5.48829	1.59055	0.0928898
CEP72,S407	3.15412	5.4636	1.48284	0.0941534
CEP164,S588	-3.06458	6.31748	-1.47444	0.0946329
CEP192,S1755	-2.62708	9.3924	-1.41146	0.100518
DZIP1L,T422	4.83641	2.97402	1.53204	0.100673
NPHP4,S478	-3.26045	6.46725	-1.44683	0.101177
CEP68,S338	-2.79175	6.49793	-1.40775	0.102823
PCNT,S2332	-10.3946	2.77393	-1.65122	0.10291
CEP164,S230	-3.38171	5.34517	-1.4374	0.104125
CEP152,S495	-4.48554	3.51845	-1.49514	0.104492
CNTRL,S738	-9.35685	0.978611	-1.61416	0.106981
CEP295,S632	-3.63928	3.72709	-1.42947	0.108392
CEP128,S797	-4.41861	3.66821	-1.43988	0.114456
CEP128,S950	4.18068	3.71683	1.4261	0.114836
CEP295,S1407	-9.3821	0.67356	-1.57154	0.115216
STIL,S1135	2.03201	6.39179	1.28857	0.115966
KIAA1328,T266	-3.4791	6.39162	-1.37981	0.116096
ALMS1,T3591	-11.7514	-1.92422	-1.59036	0.117284
CEP128,S112	-2.98497	11.2939	-1.33351	0.118813
POC1B,S321	-3.65987	3.42318	-1.37678	0.118944
CEP152,T1580	-4.10888	2.54969	-1.40184	0.119008
CEP350,T1232	-4.05356	3.76628	-1.39415	0.119992
ANKRD26,S1673	-4.26481	5.59675	-1.4014	0.120788
CEP152,S1569	-3.31252	5.09237	-1.3418	0.12164
CEP350,S86	3.50055	4.04434	1.34765	0.122958
CEP152,S1582	-2.68084	5.54839	-1.28411	0.124404
KIAA1328,T60	-9.53756	0.00799255	-1.52482	0.12531
OFD1,S620	-9.07414	0.26232	-1.51583	0.125745
CEP192,S2110	-3.55366	7.27629	-1.33755	0.125829
NIN,T2024	-9.59313	-0.0164091	-1.52101	0.126298
CEP164,S514	-5.17646	4.89375	-1.4143	0.126784
CEP164,T218	-2.73473	5.21005	-1.27355	0.127392
PCM1,S537	8.92153	0.507275	1.49753	0.129206
SPICE1,T537	-4.32099	2.15542	-1.35787	0.13094
CEP128,S167	-2.4026	9.09812	-1.22611	0.132183
RPGRIP1L,S989	-8.83119	0.414837	-1.47896	0.133037
KIAA0753,S672	-3.77218	5.33107	-1.31453	0.13397
ANKRD26,S651	-3.64831	5.44159	-1.30344	0.134791
CEP128,S1033	5.76188	4.13547	1.3866	0.137995
CEP350,S1231	-3.86219	4.21912	-1.30065	0.138487
CEP57,S33	-2.01013	9.26476	-1.16139	0.140202
CCDC14,S96	-3.73104	6.17861	-1.28431	0.140534
CEP192,S1157	-3.56987	3.13915	-1.27267	0.140904
DZIP1L,S716	-9.02831	1.68005	-1.44828	0.14091
CEP295,S654	6.00375	1.88788	1.38059	0.14131
CEP350,S994	-3.86733	3.91269	-1.28463	0.142447
PLK4,S440	-9.01322	0.461813	-1.43925	0.143028
CEP350,S1592	-8.5936	0.698096	-1.42917	0.143837
AKNA,S1179	-3.86884	4.97215	-1.27873	0.143928
CROCC,S464	2.3479	5.5005	1.16251	0.145192
CEP89,S761	-9.70139	-2.50748	-1.43639	0.146151
PCNT,S2496	11.5087	0.194079	1.45534	0.146627
OFD1,T166	-3.72975	5.51532	-1.25553	0.147654
NIN,S1186	1.92558	6.23349	1.11603	0.148869
ANKRD26,S1678	-3.06989	4.66231	-1.20506	0.148933
CEP63,S241	2.69253	5.66786	1.17373	0.149243
NDE1,S231	-8.74918	0.681054	-1.4078	0.149784
AKNA,S1387	-4.41638	3.50224	-1.28256	0.150454
KIAA0586,S169	-3.15176	5.4666	-1.19531	0.152994
NEK1,S1061	-7.06477	1.32594	-1.36076	0.153511
CEP350,S983	-8.59154	0.471398	-1.38918	0.153895
CEP152,Y1616	4.04129	4.51429	1.24692	0.154668
CEP135,S976	2.09794	5.5769	1.09884	0.155404
CEP192,T1067	-3.78318	4.64611	-1.22622	0.156176
CEP68,S354	-2.76232	5.95511	-1.1512	0.156376
POC1A,S322	-5.71124	4.31448	-1.30869	0.157404
CEP192,S1078	-2.10204	6.06434	-1.08903	0.157807
CEP97,S308	2.94669	4.73883	1.15892	0.158342
NPHP4,T477	-8.50912	0.907177	-1.37081	0.158369
NPHP4,S481	-2.06929	6.97912	-1.076	0.160319
HYLS1,S146	-4.81736	5.06554	-1.26321	0.160625
CNTLN,S1060	-8.43174	0.944566	-1.35923	0.161131
C2CD3,T547	-2.80606	6.14206	-1.13122	0.162632
CEP72,S382	2.01244	5.69926	1.06022	0.163069
HYLS1,S147	-3.03379	5.93809	-1.14467	0.164099
SDCCAG8,S55	-2.601	4.93522	-1.10392	0.165151
AKNA,S1175	-2.37734	7.50822	-1.08041	0.16598
HYLS1,S86	-7.62645	1.43394	-1.32493	0.166506
CDK5RAP2,S255	2.79034	3.69227	1.11389	0.167004
CEP68,T351	-3.55452	4.92581	-1.17249	0.167025
CEP350,S992	-8.62406	-1.88943	-1.33828	0.167777
NIN,S174	-4.68848	5.36188	-1.22773	0.169089
PRKAR2B,S114	-2.74407	6.84988	-1.09952	0.169885
PCNT,S2233	-6.92882	-0.388815	-1.29648	0.170292
CEP295,S616	-8.26473	1.12744	-1.32098	0.170984
CEP89,T739	11.0089	-4.30918	1.3572	0.171073
CEP89,S44	-4.51281	2.63459	-1.20948	0.172061
CEP63,T240	3.07966	3.05838	1.11657	0.173135
SPICE1,S797	-4.75009	4.32705	-1.21569	0.173438
DZIP1L,S725	-2.15667	5.93983	-1.0302	0.173861
CEP250,S2243	-3.83138	2.82416	-1.16676	0.173868
FBF1,T516	-3.44906	2.13005	-1.14008	0.174383
ODF2,S885	-8.10006	0.730964	-1.29909	0.176502
NIN,T1968	-2.2854	7.14105	-1.03175	0.176798
ALMS1,S3215	11.7676	-1.69803	1.34387	0.176952
CCSER2,S42	-8.1637	1.33127	-1.29606	0.177726
CCDC102A,S26	-2.60435	4.99393	-1.05351	0.179435
CEP192,T331	11.6449	-1.79261	1.33294	0.179809
SLAIN1,Y390	-2.23163	6.84023	-1.01126	0.181056
PPP1R35,S91	-3.41748	3.47317	-1.11267	0.182045
ANKRD26,S631	-2.77854	6.02148	-1.06029	0.182246
CEP350,S989	-8.59359	-1.63998	-1.28212	0.184056
DZIP1L,S3	-2.65323	4.58736	-1.04234	0.18416
CSPP1,T248	-9.0992	2.72905	-1.28743	0.184745
EDC4,S705	-3.03691	6.04921	-1.07024	0.186127
NIN,T2019	2.65613	4.15589	1.0335	0.186951
OFD1,S1004	-3.90868	5.17901	-1.12851	0.187146
DZIP1L,S307	-6.77977	1.63893	-1.23519	0.187688
SLAIN2,S63	7.84293	-0.497824	1.257	0.187852
SCRIB,S1559	-3.02278	5.70042	-1.06133	0.188571
CROCC,S1460	-4.4235	5.1031	-1.14965	0.189259
ANKRD26,S312	-2.32732	8.9066	-0.992931	0.189259
POC5,S78	-1.70095	9.16174	-0.932725	0.189678
SLAIN1,S436	6.95656	1.48287	1.23122	0.190245
KIAA1328,S341	-12.5826	-3.37174	-1.30111	0.191749
CEP162,T176	6.76214	1.27137	1.21771	0.193124
CNTROB,S784	1.86906	7.36759	0.929685	0.194048
KIAA0586,S889	-8.24338	-1.41312	-1.24183	0.19488
CEP89,T35	-5.93728	0.563629	-1.18931	0.19521
CEP295,S1395	-3.27048	4.4235	-1.0597	0.195589
CEP162,S474	1.82444	5.67925	0.916833	0.196524
CEP295,S1856	-11.4607	-1.00252	-1.26917	0.198831
CEP164,S273	-1.65386	7.96031	-0.893437	0.199361
LRRC45,S15	-3.29589	2.20973	-1.05027	0.199411
CEP128,S1041	3.53239	7.12266	1.06559	0.200029
ODF2L,S68	-4.59725	4.70571	-1.11971	0.201991
CEP162,S184	4.25396	4.03847	1.1027	0.202105
PCNT,S2329	-2.66055	6.9319	-0.986279	0.202294
CEP57L1,S240	-4.20624	0.837108	-1.09662	0.203345
KIAA0753,S287	-3.76378	5.3179	-1.07038	0.203622
CEP192,S510	-2.21964	5.05983	-0.934556	0.203785
AKNA,S537	-3.1664	4.62597	-1.02328	0.205208
CEP192,S1751	-2.6157	6.10385	-0.971988	0.2056
SASS6,T495	-3.88102	2.30411	-1.07086	0.205966
ANKRD26,S1383	-3.74055	2.51442	-1.06126	0.206304
PPP1R35,S12	-8.4678	-0.186991	-1.20796	0.207241
CEP63,S210	2.4427	6.3753	0.945896	0.208266
AKIP1,S154	4.55025	3.55787	1.09874	0.208558
CLASP1,S1217	2.37839	3.81597	0.935374	0.209426
STIL,S778	-4.34321	4.96019	-1.08471	0.21001
DZIP1,S697	6.83725	-0.748299	1.16634	0.210955
ALMS1,S2105	-2.01934	5.54397	-0.887536	0.21146
CEP250,T2290	5.92548	4.91238	1.13863	0.212394
CEP162,S83	1.78798	5.79068	0.857283	0.212856
KIZ,S509	3.91629	4.12609	1.0499	0.214229
TBC1D31,S1024	4.48943	3.9738	1.0784	0.214845
PCNT,S2337	-3.03393	8.27622	-0.980722	0.216469
CEP350,S939	-2.76876	8.29465	-0.955363	0.216835
MDM1,S94	-2.73972	4.94867	-0.949181	0.218049
AKIP1,S168	10.241	-2.93636	1.19701	0.218946
MAP9,S289	-2.9764	3.90636	-0.967778	0.219385
MDM1,S83	-1.65006	7.12731	-0.820129	0.220105
SDCCAG8,T54	-3.45991	1.77322	-1.00319	0.220571
HYLS1,S83	-2.45283	5.6129	-0.908716	0.221741
CEP192,S831	-6.00298	0.604539	-1.11389	0.222146
CEP192,S157	-2.99594	2.54601	-0.961834	0.222256
CEP152,S497	-2.1343	4.58252	-0.869045	0.222331
CEP72,T398	6.56872	-0.269813	1.12784	0.222465
CNTRL,S1172	10.8735	-2.53268	1.19331	0.222514
CEP192,S149	-1.79479	6.52524	-0.826698	0.222563
POC1A,S323	-3.301	5.35816	-0.985039	0.222985
ODF2,S192	1.92463	6.546	0.836168	0.22456
SCRIB,S1541	-2.55346	5.85211	-0.910673	0.225136
MIIP,S229	6.01388	-0.231168	1.10493	0.225582
STIL,S1131	1.50436	7.88619	0.789633	0.226072
CEP57,S34	-2.05721	6.32477	-0.841213	0.228679
PCNT,S2211	-4.01623	2.35704	-1.01652	0.228969
HAUS6,S908	2.87285	3.36038	0.931469	0.229569
FBF1,S359	2.32076	7.12219	0.871527	0.229761
CEP97,S762	-2.65094	3.0061	-0.908691	0.229841
CBY1,S9	2.16604	9.36703	0.850942	0.230233
CEP128,S331	4.54852	3.12798	1.03977	0.230403
CLASP1,S818	-5.7536	0.585425	-1.08291	0.231035
AKNA,S1170	-1.73359	9.00696	-0.789417	0.232321
ALMS1,S1530	-5.97238	-0.167835	-1.08258	0.233615
MPHOSPH9,S1094	3.93186	3.49704	0.99968	0.233686
CEP350,S978	-3.30206	2.55281	-0.956984	0.233922
OFD1,T718	-3.20968	1.70697	-0.949675	0.233943
AKNA,T277	2.61924	7.22529	0.89325	0.234534
CEP89,S134	-1.90902	5.6547	-0.803714	0.235029
OFD1,S789	-1.8043	9.71926	-0.788506	0.235526
CEP120,T400	1.8676	6.22326	0.786025	0.239316
POC5,S73	-2.05798	7.45251	-0.811781	0.239456
SPICE1,S784	1.78834	6.08843	0.77137	0.240716
CEP295,S1101	2.9814	4.37075	0.912086	0.241283
NIN,S1931	-2.49881	4.77455	-0.8608	0.242125
WDR90,T347	4.23439	4.00495	0.992849	0.243075
CEP164,S286	-1.59603	7.51807	-0.740695	0.243229
AKNA,S399	-3.11874	4.31947	-0.916182	0.244523
CDK5RAP2,S366	-6.98297	-3.37283	-1.07915	0.244575
SLAIN1,S315	3.32191	4.51691	0.929024	0.245949
KIZ,S341	-7.78679	-2.30139	-1.08735	0.247365
KIZ,S347	-7.78679	-2.30139	-1.08735	0.247365
CEP350,S1587	7.83453	-0.035875	1.0863	0.248105
MDM1,S590	2.50212	5.9222	0.845794	0.248421
CEP350,S2150	-3.59495	5.04962	-0.938968	0.249969
CEP164,T280	-2.39605	6.23119	-0.828683	0.250272
ALMS1,S2820	2.94513	3.51035	0.886297	0.250671
CDC14A,S484	-2.33501	5.91407	-0.819954	0.250735
C2CD3,S2085	-3.22941	1.43365	-0.908785	0.25146
CEP295,S407	4.70784	2.68278	0.994459	0.251507
C2CD3,S466	-9.90662	-1.50319	-1.1055	0.251634
CEP89,S773	5.71977	-0.447187	1.02952	0.251855
CEP164,S1372	-1.71494	7.03119	-0.728701	0.252273
ANKRD26,T1683	-2.87904	4.44206	-0.875421	0.252673
CEP57L1,S8	-3.69489	1.82164	-0.938917	0.252772
CROCC,S2009	1.51459	8.70148	0.702902	0.252922
CEP131,T383	3.29318	4.64991	0.910252	0.252974
PPP1R9A,S934	-8.18382	2.55214	-1.07952	0.253072
OFD1,S619	-1.8484	7.01887	-0.745528	0.253195
EDC4,S723	-2.78993	5.52208	-0.857085	0.256834
ALMS1,S2630	-2.57772	4.4104	-0.832914	0.25755
NIN,T254	2.98773	4.41358	0.873154	0.258024
AKNA,S411	-1.84138	5.19519	-0.731606	0.258135
CEP152,S1507	-2.33857	4.73965	-0.800879	0.258968
NIN,S1970	-1.7778	7.3697	-0.717387	0.259868
CDK5RAP2,S1238	1.65063	8.14808	0.697222	0.260376
ALMS1,S1848	-9.70593	-1.37824	-1.081	0.260558
CFAP97,S91	-3.53628	1.46856	-0.906572	0.262304
CEP152,S1576	-5.68205	-0.256637	-1.00165	0.263107
CEP164,S1397	-10.5998	-1.57161	-1.08342	0.263294
STIL,S753	1.84253	6.28223	0.715635	0.26451
PCNT,S830	-2.97002	3.06975	-0.856371	0.264767
AKNA,S52	1.99615	9.10878	0.738301	0.265072
MPHOSPH9,S267	-1.995	5.52302	-0.737343	0.2654
CEP72,S387	1.76222	5.36913	0.695858	0.26729
DST,S4179	-1.8314	6.30748	-0.70405	0.268476
CEP350,S2156	-1.60302	9.78327	-0.667489	0.268756
CEP192,T1156	-10.518	-4.0108	-1.06885	0.268967
PCM1,S866	2.04475	4.14461	0.736235	0.26912
CEP290,S1333	6.53125	-1.08339	1.00922	0.2694
CEP95,S4	9.59221	-3.28886	1.05663	0.270093
CFAP97,S90	-3.40379	1.65179	-0.873886	0.272883
CCDC102A,S194	-8.00658	-0.49243	-1.02905	0.272885
CCSER2,T804	7.81955	-0.0768827	1.02605	0.272891
WRAP73,S281	-2.28887	3.8465	-0.759919	0.274221
CEP128,S666	5.60896	-1.2924	0.973169	0.274598
PCM1,S1257	-2.54022	2.29026	-0.789737	0.27502
CEP152,S1455	5.90928	-0.352403	0.979861	0.275446
NIN,S176	-2.50749	4.42476	-0.784695	0.275576
CEP250,S2236	-2.47732	4.18831	-0.779057	0.276519
ALMS1,S1617	7.00203	0.187739	1.00215	0.276859
CCDC14,T307	-2.53234	2.49463	-0.78372	0.277403
SLAIN2,S59	7.08962	0.99605	1.0012	0.278035
MDM1,S242	4.85826	2.52733	0.939685	0.278147
CEP63,S204	1.52738	7.05134	0.630963	0.278239
ALMS1,S2466	1.58284	6.26199	0.636994	0.279055
CEP164,S270	-1.44224	7.86972	-0.61709	0.279426
ODF2,T901	-7.74904	-0.45956	-1.00882	0.279872
MPHOSPH9,S16	7.03704	0.427096	0.99555	0.280078
CEP44,S343	-1.74104	5.60054	-0.660441	0.280248
CCDC14,S90	-3.47936	5.36591	-0.863378	0.280312
STIL,S1132	1.47723	6.52177	0.618456	0.280371
ANKRD26,S1675	2.3811	3.06769	0.757253	0.281127
ANKRD26,S261	-1.59036	6.03177	-0.630999	0.28183
CEP164,S572	-6.12486	1.77477	-0.968145	0.283245
CEP57,Y39	-2.44224	5.87977	-0.758614	0.284169
CEP192,T195	-2.29136	4.97974	-0.736723	0.285238
ODF2,T193	1.5871	6.10062	0.620045	0.285927
NIN,T2022	4.08249	2.91562	0.887588	0.286134
ALMS1,T2871	-2.05684	4.96033	-0.697501	0.287471
C2CD3,S1912	-2.40708	4.29376	-0.745544	0.288359
CEP350,T1817	3.63688	4.1674	0.853547	0.290091
CDK5RAP2,S1365	-2.75306	2.10826	-0.781572	0.290151
CEP57,S48	-2.3602	5.91344	-0.735631	0.290243
OFD1,S993	-3.09299	5.18732	-0.811527	0.291046
ANKRD26,S638	-3.13038	2.6128	-0.813319	0.29171
KIZ,S478	-7.56506	-2.86191	-0.976346	0.293043
PARP1,S364	-6.46594	1.78956	-0.954464	0.293256
CEP250,S2379	-2.44036	5.95277	-0.73861	0.29386
CEP295,S1413	-5.14678	-0.236095	-0.916362	0.293929
CNTROB,S778	1.71792	7.28167	0.620639	0.295668
CEP295,S1637	-2.28681	3.17906	-0.714324	0.295898
CEP192,S857	-2.00544	5.67592	-0.670463	0.29644
CEP295,T1862	-2.40503	3.46351	-0.728672	0.296602
SLAIN1,T486	1.59071	6.04737	0.594342	0.296695
MPHOSPH9,S984	1.48625	6.37257	0.575767	0.296809
PPP1R9A,S214	-2.07089	5.95427	-0.67835	0.297806
CEP295,S1550	-3.20429	3.76866	-0.807008	0.297867
KIAA0586,S1396	6.52849	0.783877	0.944422	0.298598
RPGRIP1L,T988	-5.76428	2.56473	-0.923411	0.299631
KIAA1328,S519	-1.54725	7.02636	-0.576157	0.300948
CEP112,S195	2.32402	3.39818	0.708705	0.301323
DZIP1L,S426	1.61699	5.75932	0.586902	0.302051
CEP44,S339	-5.09255	1.43554	-0.895582	0.303054
DST,S2882	-2.30823	5.72644	-0.702288	0.303515
FAM161A,S582	-2.32591	4.78677	-0.702522	0.304641
CEP164,S359	2.58974	2.54801	0.735094	0.304766
CCDC14,S93	-3.30519	5.22733	-0.799042	0.305909
NIN,S2083	-3.01065	2.64794	-0.774906	0.306013
CCDC171,T1288	2.38966	3.69424	0.708341	0.306019
PCNT,S2236	1.74965	4.7461	0.604315	0.306056
CCP110,S176	-3.03532	1.46548	-0.775495	0.30683
CNTROB,S9	4.96981	1.63648	0.882065	0.307585
ALMS1,S2361	-4.58262	1.98819	-0.864886	0.308695
NIN,S1965	-1.95414	5.36153	-0.635695	0.309425
CNTRL,S2307	-2.05602	5.35544	-0.650233	0.310875
AKNA,S1094	-5.93414	-0.326155	-0.904441	0.311021
AKNA,T1104	-5.93414	-0.326155	-0.904441	0.311021
KIZ,S13	-1.57113	6.03123	-0.556739	0.311398
CEP192,S1181	-5.96491	-1.44456	-0.903987	0.311632
KIAA0586,S1188	-2.35885	4.53467	-0.693357	0.31179
CEP152,S1612	1.52802	8.1995	0.546859	0.311893
CNTRL,T1068	-8.7944	-2.05013	-0.951298	0.312958
DZIP1L,S720	-1.86956	5.40658	-0.61317	0.313094
HAUS6,S914	5.99191	-3.00912	0.901024	0.31343
CEP152,S1695	-2.55347	5.49099	-0.714129	0.313651
CEP68,S186	2.98603	2.54794	0.757029	0.314292
CEP128,S674	6.2913	0.948607	0.904786	0.31513
CEP128,T107	-2.4061	9.46858	-0.69271	0.31546
CEP152,S1700	-2.17539	5.7904	-0.660022	0.315687
CEP290,S1881	4.6627	1.44278	0.852033	0.316878
CEP295,S2351	-4.49018	2.01656	-0.8449	0.316884
ALMS1,T185	2.29856	6.22238	0.675514	0.316981
OFD1,S723	2.97775	2.66857	0.750545	0.317379
CEP192,T1055	2.52133	2.32952	0.701011	0.318711
CDK5RAP2,T1684	-4.85322	1.71128	-0.855184	0.319015
MDM1,S594	-2.11476	9.30391	-0.644423	0.319029
KIAA1328,S236	-1.63477	5.21967	-0.553656	0.319139
CEP295,S1696	5.01579	0.0114838	0.860528	0.319262
SCLT1,S681	1.51357	7.43918	0.523793	0.320843
CEP350,S1130	-2.74577	4.72336	-0.721196	0.321263
NEK1,S673	3.19946	3.85372	0.7616	0.321445
ALMS1,S189	-1.63844	6.7345	-0.546363	0.323127
CEP120,S420	1.54064	7.27877	0.524221	0.323379
CEP57,S12	-1.74684	8.71588	-0.56806	0.323897
ALMS1,S2632	-1.86002	7.90325	-0.588851	0.324927
CEP97,S500	2.38744	3.24646	0.672838	0.325063
SIPA1L3,T400	-2.1961	5.73404	-0.645537	0.32534
BCLAF1,S658	4.4575	2.31746	0.826781	0.325607
CEP95,S177	-2.34358	3.11703	-0.663939	0.326791
CEP85L,S207	-2.82597	2.51547	-0.717818	0.327589
SLAIN1,S394	-1.80279	8.89002	-0.572406	0.327695
RPLP2,S105	1.39991	6.98448	0.483407	0.328184
CEP350,S144	-2.78865	3.70972	-0.712699	0.328399
RPGRIP1L,S985	-5.51454	2.14836	-0.858552	0.328407
CEP350,S2382	-3.42707	0.436186	-0.76398	0.329301
CEP63,T243	2.74982	1.77394	0.706434	0.329722
TMOD3,S25	-1.46661	6.55555	-0.493983	0.329775
AKNA,S1173	-1.40955	8.5433	-0.479624	0.330657
ODF2,T898	3.03069	0.910218	0.729683	0.331434
ALMS1,S2955	-1.77974	5.68797	-0.560339	0.331687
CEP250,S828	6.16057	0.618972	0.867627	0.332363
CDK5RAP2,S1663	1.50309	5.7237	0.496655	0.332453
OFD1,S986	-4.73065	-0.397517	-0.821648	0.334195
AKNA,S893	-1.63838	5.57771	-0.524212	0.334504
CEP152,T613	3.58534	2.86126	0.764047	0.335045
DZIP1L,S726	-1.85328	5.44531	-0.568221	0.335598
CEP152,S1483	-2.80237	4.56351	-0.701304	0.335642
ALMS1,T3587	-1.77739	5.52533	-0.552678	0.335649
CEP152,S611	-1.87949	5.99063	-0.572635	0.336003
NIN,S931	1.83085	4.12549	0.56213	0.336511
CEP152,S1487	-2.77496	4.62007	-0.695256	0.33756
MPHOSPH9,S259	2.66693	3.22157	0.683964	0.337618
H4C1,T83	6.33554	-0.249231	0.860986	0.337858
MDM1,S553	-2.55936	7.81912	-0.671118	0.338124
ALMS1,T3908	2.4905	5.18662	0.66277	0.338244
CEP350,T2726	-1.62409	6.26894	-0.512114	0.339197
OFD1,S735	-1.92564	5.19653	-0.574706	0.339873
CEP250,S2048	-5.44221	2.18759	-0.833997	0.340221
CEP162,S245	6.4942	-0.55557	0.859548	0.340377
CEP350,S1551	-6.32427	0.140247	-0.855149	0.340783
SCRIB,S835	-2.26193	9.5811	-0.627098	0.341518
CEP164,S577	-1.75923	7.48522	-0.537692	0.341929
CNTRL,S2300	6.30385	-2.90873	0.849729	0.343402
CEP57,S64	2.05191	7.3981	0.589725	0.34429
POC5,T566	2.62751	1.56285	0.667564	0.344733
CEP250,S638	6.47554	-0.45179	0.850606	0.344875
CNTRL,S1450	-4.59992	1.33966	-0.796059	0.345364
CNTRL,S1191	2.41205	5.00164	0.639589	0.346193
CLASP1,S1112	2.71941	2.27049	0.674384	0.346492
ANKRD26,S1682	-2.73781	1.99842	-0.675836	0.34675
CDK5RAP2,S1360	-1.91413	5.23287	-0.559464	0.347589
ODF2,T325	-8.48211	-2.58513	-0.876807	0.348005
PCNT,S1825	-6.4021	-0.244877	-0.842991	0.348101
CEP152,S1247	-1.7687	9.21469	-0.527679	0.348942
CEP350,S1187	1.51016	6.20224	0.46576	0.349023
KANK2,S375	-2.14321	5.68366	-0.596117	0.349429
RPLP2,S102	1.40604	6.44319	0.437666	0.349623
DST,S3130	-3.46219	4.58272	-0.730011	0.349882
STIL,S1171	-2.86514	1.86301	-0.682907	0.349946
CDK5RAP2,T1692	4.27745	1.78739	0.774265	0.349967
CEP97,S439	3.1071	0.703257	0.701615	0.351322
CEP350,S2403	-1.93683	3.79993	-0.555516	0.352584
ALMS1,S393	2.97116	3.47929	0.687546	0.352906
SPICE1,S760	-1.34788	9.09937	-0.416221	0.352937
CEP152,S349	2.4447	1.99376	0.631891	0.35337
CEP128,S703	1.5401	5.8872	0.464248	0.354112
CEP57,Y36	-2.18677	7.1362	-0.594156	0.354778
ALMS1,S1266	-2.13956	5.66482	-0.586763	0.354831
MDM1,T91	-1.27833	7.26915	-0.394437	0.355801
CEP128,S1085	1.29302	7.62002	0.39647	0.356195
CEP164,S1205	-1.30022	9.18843	-0.39491	0.357561
CEP192,S328	5.20261	1.37619	0.793545	0.358429
CEP128,S103	-1.64359	10.2629	-0.481753	0.359195
C2CD3,T518	2.29921	4.80152	0.603378	0.359212
CEP128,Y1058	2.79208	1.29841	0.660026	0.359591
NIN,S2066	-2.63015	2.75805	-0.640847	0.361164
C2CD3,S528	-1.44401	5.59108	-0.422929	0.362605
CCDC14,S832	-1.29687	7.82248	-0.38152	0.363237
AKNA,S919	-2.66978	3.47012	-0.641216	0.363581
CEP350,T1579	-5.40241	1.48263	-0.790262	0.363589
SLAIN1,S386	-1.52052	8.64763	-0.44194	0.363923
CEP350,T878	-1.45476	10.1435	-0.42351	0.363976
HAUS6,S552	1.48199	6.28676	0.430671	0.364271
CCDC14,S710	-1.99253	6.83782	-0.545457	0.365336
CEP192,S2406	-1.32383	6.28398	-0.380579	0.366989
ALMS1,S2238	-4.91974	-1.56391	-0.768927	0.367239
MDM1,T542	-4.96244	-0.0013215	-0.769668	0.367633
CEP350,S422	-4.68341	-1.68567	-0.759264	0.36801
CROCC,S512	-1.57467	6.85833	-0.449542	0.368138
PCNT,S2338	-1.98413	8.82902	-0.539335	0.368327
CCP110,S180	-5.15574	1.8902	-0.774097	0.368633
C2CD3,S263	2.33687	4.63361	0.593439	0.368824
TBC1D31,S1002	6.19197	-1.61404	0.800273	0.368988
ANKRD26,S561	-1.90255	6.90643	-0.522743	0.36918
PPP1R35,S8	-5.30564	-3.98661	-0.777019	0.369529
SPICE1,T327	-2.32222	3.10223	-0.590099	0.369709
CEP290,S1897	-2.68331	2.79443	-0.632182	0.370184
CEP164,S993	-5.32935	-4.04513	-0.775257	0.370931
ODF2,S760	-4.64633	-1.66858	-0.752537	0.371129
CEP135,S383	2.88146	4.14084	0.646556	0.373273
NIN,S926	1.79463	3.97566	0.493507	0.373858
CEP350,S2472	-1.9158	4.69271	-0.517917	0.374053
CCDC61,S419	-1.3094	6.66519	-0.360427	0.375034
ALMS1,S2255	2.39544	1.45995	0.591156	0.375308
HAUS8,S89	1.43863	6.0297	0.397436	0.376383
CCSER2,T481	-2.88691	4.13511	-0.641694	0.376691
CEP131,S414	-5.77689	0.184377	-0.776991	0.376759
CEP350,S2871	-5.24465	1.3804	-0.762676	0.376776
CEP250,S2257	-3.03398	1.28687	-0.654012	0.376901
CEP290,S2660	2.25384	2.16262	0.568595	0.377606
OFD1,S164	-4.83874	2.15519	-0.747697	0.37801
CEP295,S706	-4.98824	0.0030817	-0.751629	0.378619
CEP85,S27	5.71661	-0.727258	0.771472	0.379081
ANKRD26,S654	-2.54514	5.04675	-0.603439	0.379086
HAUS6,S550	2.91799	3.29433	0.640708	0.379102
PCNT,S2194	1.81699	3.45684	0.489499	0.379754
SPICE1,S631	-2.80329	4.07648	-0.628965	0.379917
HAUS6,S572	6.5812	-2.58461	0.78813	0.380313
PCM1,S960	-2.69412	0.699334	-0.617586	0.380333
CEP83,T111	-5.17433	-0.538674	-0.751529	0.382082
CEP192,S944	-5.87536	-0.0976939	-0.769749	0.382301
KIAA0753,S670	5.96045	-1.26697	0.77155	0.3824
POC5,S512	-1.26397	8.33751	-0.332351	0.382462
SPICE1,T831	-2.3964	3.10352	-0.580417	0.382526
PCNT,T186	1.78354	6.01033	0.4782	0.382548
CEP152,S1449	2.18399	4.64204	0.551011	0.382555
CEP192,T1120	-3.80578	2.6045	-0.695584	0.382865
CEP350,S2484	-2.71742	1.3465	-0.614245	0.384078
CCP110,S370	2.01552	4.06383	0.518729	0.385944
MDM1,S577	2.33848	4.50654	0.567093	0.386464
EDC4,T897	3.23038	3.40267	0.653604	0.386839
CEP192,S1184	-2.49351	4.47321	-0.585512	0.387069
ALMS1,S3299	-1.52243	5.0956	-0.405075	0.387437
CEP135,S913	-2.41784	1.24656	-0.575695	0.387534
PRKACA,T274	1.48857	7.0372	0.393866	0.388241
CEP350,S2465	2.21642	1.75321	0.546988	0.388616
OFD1,S844	-1.42168	5.85724	-0.371695	0.389117
MPHOSPH9,S1043	4.69706	-1.342	0.722647	0.39006
CEP63,S600	1.398	4.9143	0.36036	0.391443
OFD1,S774	-1.51147	8.08916	-0.395669	0.391646
CEP95,S212	-3.46941	0.360643	-0.660725	0.392604
CEP128,S1008	-6.32765	-1.84594	-0.761843	0.39263
CEP128,S1053	3.9374	2.85743	0.685255	0.393542
CCDC14,S124	1.33222	5.29616	0.334302	0.393758
AKNA,S1102	-4.2798	3.48439	-0.699441	0.39442
AKNA,S1108	-4.2798	3.48439	-0.699441	0.39442
PCNT,S3071	5.60387	-0.969545	0.74243	0.394485
KIAA0586,S1478	1.76939	4.15838	0.457831	0.394664
AKNA,S196	1.49048	8.47876	0.384101	0.395284
CEP290,S2338	4.93504	0.742841	0.72203	0.395323
CCDC77,S39	1.3328	6.59428	0.33143	0.395657
CEP72,S409	-4.36444	-0.883914	-0.700644	0.395844
AKNA,S507	-1.39404	4.9532	-0.351747	0.39621
SCRIB,S1503	-3.72654	5.20068	-0.669586	0.396559
CCDC102A,S12	-2.05898	2.19517	-0.51002	0.397339
CCSAP,S252	1.47093	4.62129	0.374555	0.397733
CNTRL,S2038	-5.13437	-0.636727	-0.724123	0.39779
CEP350,S1670	5.40547	-0.433787	0.731662	0.397854
CEP85,S17	1.75858	3.45734	0.450916	0.397918
CEP152,T1644	-4.89633	1.68759	-0.716367	0.398024
ALMS1,S2307	-1.70814	3.88532	-0.438687	0.398308
PPP1R9A,S338	-2.07841	3.96857	-0.510967	0.398971
CCDC14,T296	2.13803	2.50274	0.520286	0.399111
CEP85L,S11	2.38534	4.4892	0.553763	0.399907
CEP128,T765	2.80218	0.776658	0.598712	0.4
SPICE1,S721	4.67259	1.40963	0.704861	0.400457
CEP162,S370	2.72587	3.33686	0.589746	0.401163
CEP350,S143	2.21421	2.48886	0.528314	0.401557
CCSER2,S472	-2.29206	2.28247	-0.538676	0.401957
KIAA0586,S1037	2.97083	3.24135	0.610422	0.402103
FBF1,S403	-5.82414	-0.827066	-0.734996	0.402139
MDM1,S109	-6.61518	-2.97808	-0.750927	0.402294
PCNT,S2974	6.66188	-2.94531	0.751251	0.4026
CEP128,S400	-2.49099	1.55919	-0.562533	0.402719
CCDC14,T186	4.74897	-2.50281	0.701816	0.404
CEP192,S1820	5.2255	-0.116369	0.716587	0.404016
ALMS1,S2297	5.56462	0.52587	0.722981	0.405638
CEP68,T123	-2.46247	2.83896	-0.553709	0.406613
CLASP1,S816	-4.4352	2.33581	-0.685887	0.406873
SCRIB,S3230	-2.95975	4.66301	-0.600929	0.407957
CEP192,S1173	-2.19189	2.32626	-0.515722	0.408338
CEP68,S577	1.29656	6.59576	0.297735	0.408708
CEP162,S1276	5.18718	-0.439647	0.707514	0.408947
PARP1,T361	-2.36377	4.69197	-0.537954	0.409257
FBF1,S1050	5.25635	-0.676265	0.704312	0.412148
HAUS6,S742	-5.04772	0.754566	-0.69798	0.412358
CEP295,S938	1.24273	6.08956	0.269972	0.412914
CEP95,S376	-4.36196	2.71517	-0.673554	0.41293
PRKACA,S415	-2.26043	4.92512	-0.518949	0.413153
ALMS1,S3955	-2.15582	4.78605	-0.502827	0.413915
SCRIB,S1439	-1.4132	6.24948	-0.333169	0.414025
CEP128,S1071	1.53735	4.7934	0.371478	0.414974
AKNA,S885	1.25984	6.11875	0.272871	0.415538
PCNT,T2378	1.41705	6.4566	0.331947	0.415965
CEP192,S1064	-1.4999	5.85529	-0.358737	0.416128
POC1B,S414	1.33031	5.80904	0.30007	0.416162
ODF2L,S70	-1.4245	5.98066	-0.333367	0.416838
CEP350,S2215	5.3117	0.227223	0.697776	0.417182
CEP192,S1144	-2.34245	2.67886	-0.524117	0.417406
FAM161A,S395	-1.92408	5.24501	-0.459013	0.417556
CEP164,S380	2.00147	3.34351	0.46962	0.420173
CROCC,S473	-2.28743	2.09964	-0.513066	0.420275
CEP250,S2061	-4.73207	1.3141	-0.674501	0.420957
CEP128,S8	1.34284	4.77686	0.298329	0.421063
STIL,S1103	-3.48825	-1.02424	-0.618959	0.421068
CROCC,S2004	1.33915	7.0226	0.296613	0.421291
BCLAF1,Y284	4.15717	1.73318	0.651715	0.421697
KIAA1328,T483	-2.07261	3.62231	-0.478269	0.422712
CEP350,S2430	-2.68578	0.086706	-0.554892	0.423059
CNTRL,T1083	6.7686	-3.75129	0.71872	0.423338
PLK4,T332	-5.05237	0.395016	-0.67951	0.42416
CEP164,S1308	-1.54497	4.16415	-0.361954	0.424368
MDM1,S366	4.35734	0.702141	0.655774	0.424382
EDC4,S585	-1.59623	4.27992	-0.376119	0.42459
ALMS1,S2491	-2.51176	4.38306	-0.53387	0.425173
CNTROB,S781	1.86925	6.09071	0.438349	0.425502
CEP76,S48	-1.84001	4.76077	-0.432322	0.425621
CEP295,S1404	-1.77399	3.94043	-0.417879	0.425991
PCNT,S1643	-1.63473	8.42366	-0.384541	0.426076
DST,S447	-1.69607	5.82404	-0.399574	0.42631
CEP295,T431	-2.47477	4.2823	-0.527437	0.426865
DST,S2740	-1.99043	5.50129	-0.459016	0.42698
ALMS1,S171	-1.83815	4.06642	-0.430085	0.427118
DST,S2738	-1.98922	5.50171	-0.458573	0.427162
CEP350,S1154	-5.05922	0.286704	-0.674706	0.427376
CEP350,S1158	-5.05922	0.286704	-0.674706	0.427376
ALMS1,T3295	-1.30923	5.72424	-0.276463	0.42772
CSPP1,S907	-1.26556	6.4483	-0.257333	0.428309
CDK5RAP2,S1074	1.14947	8.2199	0.205304	0.428459
NEK1,S662	-2.39002	1.6415	-0.514272	0.429266
NPHP4,S503	-1.82523	5.66385	-0.424447	0.429538
CEP95,T187	-2.97083	3.20465	-0.570434	0.43007
NDE1,T243	1.56421	3.59348	0.360366	0.430273
MDM1,S132	-1.10443	8.77006	-0.184592	0.430883
CEP192,Y63	2.26151	4.32627	0.495661	0.430896
AKNA,T938	2.23798	2.2754	0.492402	0.430929
CEP128,T304	-2.33477	4.23529	-0.504226	0.431696
CDK5RAP2,S706	1.67324	4.42344	0.387254	0.431909
PCNT,S2366	-1.30928	10.1071	-0.270993	0.432117
AKNA,Y146	-4.63726	1.4429	-0.653543	0.432545
CEP164,S1347	2.94343	3.02299	0.563708	0.433343
CCSAP,S156	-2.2658	4.39898	-0.492621	0.433708
ALMS1,S1002	1.8326	2.43496	0.420687	0.433872
CNTLN,S12	-2.5322	4.21002	-0.524436	0.433932
HAUS4,S3	4.67325	0.169948	0.652395	0.434103
NIN,S737	-4.2205	-1.56295	-0.635438	0.434307
CEP63,S611	2.62622	1.56923	0.533597	0.434425
CEP250,S2316	1.40777	6.24043	0.305733	0.434569
CEP72,S404	1.47597	7.36435	0.328678	0.434604
CEP162,S358	2.67328	3.02192	0.537665	0.434868
CEP164,S1031	-1.94898	4.82047	-0.441619	0.435055
CEP162,S776	2.29447	2.26835	0.494572	0.435152
ALMS1,S1895	2.32816	2.03903	0.498816	0.43523
CEP95,S812	-2.67126	3.70505	-0.536638	0.435489
CEP164,S646	-3.63998	-1.89281	-0.60661	0.435498
CEP135,S548	-1.99724	1.94796	-0.448521	0.436358
CEP192,S92	1.50115	7.7425	0.333824	0.437007
CEP164,S1013	-1.6986	3.40603	-0.386851	0.437452
CEP68,S447	-3.79718	1.64493	-0.610235	0.438599
CEP164,S487	-1.10992	8.4712	-0.170399	0.438632
EDC4,S875	1.25873	8.29364	0.23987	0.439824
CEP57,S32	-1.20586	8.54288	-0.213914	0.440634
ALMS1,S464	3.35059	-0.295435	0.582335	0.4408
CEP350,S473	-2.67933	3.60405	-0.530288	0.440859
NEK1,S890	2.32637	0.970287	0.489567	0.442303
ODF2,S897	1.44062	8.77971	0.307649	0.442875
CCDC14,S294	2.40438	4.04606	0.498234	0.442983
PRKACA,T272	-8.9108	-0.153863	-0.713005	0.44337
HAUS6,S715	3.24852	1.87722	0.571688	0.44375
CEP68,S53	-5.08869	0.259439	-0.649699	0.444267
CEP97,S770	-2.588	4.01923	-0.516709	0.444317
CEP192,S501	-1.24202	5.41225	-0.226601	0.444558
ALMS1,S2740	-2.51652	3.90771	-0.508136	0.445141
CCP110,S383	-2.42468	3.01486	-0.497822	0.445174
CEP63,T219	-4.57613	0.985973	-0.631557	0.445852
AKNA,S410	-1.50132	4.94893	-0.323368	0.446365
CEP350,S2424	-4.45882	1.38267	-0.626521	0.446493
CNTLN,S861	-2.62401	3.68649	-0.517303	0.446655
CEP295,S1880	2.67511	3.22752	0.521976	0.446888
OFD1,S1011	-1.21285	5.46498	-0.208564	0.447946
CCDC14,T827	1.61183	3.8552	0.353045	0.448015
CCDC77,S44	1.08871	7.99225	0.142728	0.448624
ALMS1,S3273	1.82876	2.5094	0.402066	0.448997
NEDD1,S548	5.51836	-1.06769	0.652732	0.44954
CEP112,S210	1.72862	4.93473	0.379862	0.44962
MAP9,S636	1.822	5.0189	0.39992	0.449668
ODF2,S499	-4.31048	-2.06648	-0.616101	0.44989
RPGRIP1L,S924	-4.74121	0.337909	-0.63044	0.450272
EDC4,S879	1.15834	8.33215	0.177042	0.450432
NDE1,T209	-2.50763	3.79257	-0.500127	0.450662
CEP120,S630	-1.94876	3.63572	-0.422076	0.451367
TRA2A,S260	-5.39746	-1.71143	-0.646038	0.452048
CEP192,S2387	-1.59702	4.2562	-0.344491	0.452213
CDK5RAP2,S1350	-1.33469	6.75751	-0.257692	0.453078
ANKRD26,S314	-1.1138	9.36902	-0.148413	0.453141
CCSER2,S488	1.15199	7.01784	0.170205	0.45315
SPICE1,T723	1.19206	5.42251	0.191652	0.45349
CEP128,S961	-1.2355	7.7888	-0.213489	0.453565
CEP57L1,S372	-1.19781	5.51651	-0.193593	0.454465
CEP57L1,S3	-2.51169	3.88146	-0.495526	0.454649
CEP57L1,S370	-1.19582	5.51781	-0.191682	0.455266
CEP128,T941	2.58802	-0.547425	0.502652	0.455275
AKNA,S499	1.31505	4.49989	0.246322	0.456315
DZIP1,S264	-4.2409	-0.0305729	-0.602112	0.457762
CEP250,S2492	3.64359	-0.667061	0.57507	0.458025
CEP95,S349	-1.39655	6.09598	-0.27601	0.458148
SPICE1,S680	1.68524	2.96886	0.360146	0.458324
DST,S2426	-1.6357	5.75613	-0.347736	0.458552
ALMS1,S154	-4.86764	0.833013	-0.622056	0.458605
CEP112,S242	-2.39289	3.96029	-0.477104	0.458792
CCSER2,S805	-4.11591	1.8398	-0.595476	0.458941
CEP192,S1176	-2.1808	4.42171	-0.449038	0.45956
CEP152,S1696	-4.12707	1.81653	-0.594816	0.459729
CNTLN,S1061	3.68564	0.826756	0.574175	0.460228
CEP164,T1441	-2.29603	4.02042	-0.463167	0.460573
CDK5RAP2,S613	1.57151	3.09796	0.328595	0.460605
NEK2,S300	-2.92885	3.04512	-0.52597	0.46071
ODF2,S526	3.68979	0.396455	0.573713	0.460714
CEP164,S1443	-2.29114	4.02745	-0.461887	0.461121
MDM1,S263	1.63009	5.78502	0.343553	0.461142
AKNA,S1123	-2.20483	4.17214	-0.449979	0.461571
AKNA,S1172	-1.09513	8.615	-0.125222	0.46204
RTTN,T298	-4.9799	-0.898031	-0.620171	0.462106
C2CD3,S1833	-4.29773	2.08774	-0.597737	0.46235
CROCC,S516	-1.40514	5.49877	-0.274738	0.462464
H2AZ1,S99	-4.4032	0.0977599	-0.600502	0.463106
ODF2,S842	3.74189	-1.20586	0.572911	0.463166
DZIP1,T677	-2.33741	3.9961	-0.464354	0.463841
PCM1,T1957	-1.81325	5.52228	-0.381944	0.46412
CEP350,S1599	-2.02235	1.46953	-0.419726	0.464217
ODF2,S875	1.24287	5.09121	0.205959	0.464513
ALMS1,S3135	1.25252	6.37826	0.210112	0.464966
NEK1,S1135	2.45358	1.81735	0.476362	0.46502
CCSER2,T491	-1.47764	4.72837	-0.296405	0.465026
POC1B,T358	-1.39262	6.05278	-0.267534	0.46522
CNTROB,S779	-1.74021	3.81696	-0.364996	0.465509
ALMS1,S2455	1.74134	5.05581	0.365017	0.465721
CROCC,S1619	-2.36716	3.71071	-0.465361	0.465962
CEP250,T2476	2.16691	1.85307	0.439463	0.466033
POC5,S504	-1.51595	5.20013	-0.306898	0.466246
CDK5RAP2,S1643	4.34063	0.444095	0.593445	0.466492
ALMS1,S198	-4.13838	1.47946	-0.584753	0.467206
CEP295,S429	-1.61006	2.94486	-0.331627	0.467632
SCRIB,S1220	-2.13175	8.30818	-0.432254	0.467915
CEP120,S935	-1.20639	7.19361	-0.184239	0.468193
CEP164,S1386	-2.09527	4.3964	-0.425319	0.469267
CEP250,S2481	1.24847	7.26462	0.203824	0.46962
ALMS1,S2652	-1.53372	3.34222	-0.308572	0.469766
OFD1,S850	-1.94878	4.5394	-0.401075	0.469821
C2CD3,S301	1.5054	5.38803	0.29995	0.470053
CEP290,S2750	3.33687	1.7526	0.540692	0.470832
KIAA0753,S875	4.21303	0.454231	0.582336	0.471019
CEP128,T51	1.20512	7.135	0.180081	0.472002
CEP192,S1048	-2.09159	1.7249	-0.419169	0.474194
AKNA,S179	-2.09112	3.59211	-0.418663	0.47458
CEP63,S168	-3.40405	-0.02963	-0.539506	0.474711
CDK5RAP2,S1046	2.01245	2.38144	0.405896	0.475077
CNTRL,S21	-3.78311	-1.38871	-0.558135	0.475432
CEP290,S1245	-2.41909	3.47048	-0.459395	0.47593
OFD1,T706	-1.93332	2.26281	-0.391654	0.475944
AKNA,S1043	-2.34442	5.93566	-0.450175	0.476472
CEP164,S430	-2.60193	3.34905	-0.476853	0.477167
CEP192,S2083	-1.90205	1.69253	-0.384722	0.477215
ALMS1,S3121	1.31749	5.13158	0.226646	0.478067
POC1B,Y390	1.69837	5.40491	0.342254	0.478285
CEP162,S475	1.28293	4.42615	0.21163	0.478477
EDC4,S734	-4.40877	0.242103	-0.578717	0.478712
DZIP1,S682	1.55806	3.59395	0.306628	0.478716
SPICE1,T318	-1.21989	5.76742	-0.181684	0.478857
LRRC45,S661	-2.60587	3.3566	-0.47512	0.478907
CEP72,S318	1.15287	6.33498	0.144682	0.479183
NDE1,S214	1.16763	5.99367	0.153115	0.479437
CEP164,S1434	-5.12323	-1.05984	-0.598689	0.479636
SPICE1,S764	-1.42651	6.09756	-0.265529	0.479825
NME7,S181	-3.05005	2.26893	-0.508423	0.481399
SDCCAG8,S182	-2.18252	4.133	-0.423613	0.48172
CEP152,S351	-2.07737	2.01343	-0.408591	0.481755
ALMS1,S1968	1.76161	3.42703	0.352214	0.482113
CEP128,T1079	-1.24551	5.83219	-0.191346	0.482258
ODF2,T255	-1.81997	4.75679	-0.363811	0.48237
CEP89,Y123	-2.47687	0.853183	-0.457998	0.482389
CEP152,T1620	1.03453	8.80084	0.0549088	0.48344
PCNT,S2381	3.46884	-0.183229	0.531561	0.483512
OFD1,S165	-4.15363	0.736666	-0.5628	0.483531
CEP120,S616	-1.66272	3.9564	-0.327955	0.484269
CEP164,S285	-1.04264	7.36505	-0.0602091	0.485161
CNTROB,Y57	-2.17333	2.9703	-0.418258	0.485377
CEP350,S709	-1.66372	3.92261	-0.327049	0.485428
MDM1,S155	2.10963	3.81037	0.409203	0.485494
CEP95,S350	-1.33261	5.76768	-0.225816	0.486031
CEP152,S1549	1.11846	6.0011	0.117358	0.486325
CEP192,S2076	-4.24094	0.469971	-0.561117	0.487164
CCDC61,S483	-3.99768	-1.27184	-0.55136	0.487412
CEP350,S1265	-1.50467	5.98784	-0.28299	0.487624
CBY1,S42	1.89726	2.22868	0.372541	0.487884
CEP350,S1195	1.04717	7.13224	0.0613424	0.488584
CEP95,Y223	-2.13658	4.08698	-0.408813	0.489322
KIAA0753,S409	3.8371	0.00234591	0.541731	0.489501
RTTN,S287	2.00653	2.46792	0.386981	0.491615
CDK5RAP2,S1887	-1.27265	9.01023	-0.195963	0.49189
CEP192,S499	1.03068	7.09296	0.0433629	0.491911
PCNT,S2234	1.49318	3.10385	0.273971	0.49383
CROCC,S1039	-4.38806	-0.0232493	-0.557075	0.493934
MDM1,T543	-2.61561	1.25314	-0.457847	0.494128
CCDC77,T40	1.04077	7.20694	0.0515161	0.494259
MPHOSPH9,S391	-4.01983	1.0219	-0.542857	0.494435
C2CD3,S2146	1.59794	6.26097	0.301751	0.494982
CEP290,T412	3.81498	-0.209475	0.532204	0.495975
SLAIN1,T226	4.59772	-1.80996	0.559463	0.497135
LRRC45,S337	-1.39738	3.49119	-0.240218	0.497353
CEP120,S421	1.15388	7.095	0.131295	0.497895
CEP57L1,S12	-1.91719	3.29438	-0.365141	0.498414
CEP89,S117	-2.40314	0.799732	-0.431466	0.498487
CEP57,S55	1.20831	8.53481	0.159918	0.49938
CEP68,S237	-2.10768	3.70027	-0.39253	0.500603
CEP192,S193	-1.36232	6.22846	-0.225063	0.500624
C2CD3,S2221	-1.81946	4.49543	-0.344894	0.500929
HAUS6,S728	1.42736	3.28543	0.247288	0.500957
CEP350,S2423	1.93944	4.10099	0.365663	0.501592
PARP1,T368	-1.72032	5.23073	-0.323257	0.502539
PCNT,S2967	2.53614	0.152739	0.440467	0.502585
ALMS1,Y2095	-1.51841	3.08085	-0.27319	0.503002
KIF2A,T78	3.84411	1.01115	0.523679	0.503468
ANKRD26,S1618	-3.33141	-0.200206	-0.498336	0.503506
ALMS1,S2214	1.80161	4.4459	0.33858	0.503856
TBC1D31,S1014	1.09555	9.01164	0.0895318	0.504997
CEP192,S1151	2.07366	2.21441	0.382522	0.505468
CDK5RAP2,S1672	1.01866	6.81987	0.0234545	0.506193
ALMS1,S3415	1.97805	3.92275	0.363617	0.509773
CEP44,S335	1.27484	6.47482	0.183518	0.509778
CNTRL,S2292	2.35632	2.94209	0.413269	0.510181
SPICE1,S112	-1.7639	4.54836	-0.324597	0.510659
PLK4,S592	-2.22995	2.79039	-0.397734	0.510853
ALMS1,S1680	5.96642	-5.84981	0.572243	0.5111
CEP85,S50	-4.2669	-0.360381	-0.529447	0.511484
CEP68,S249	-2.06235	3.67308	-0.374567	0.511548
DZIP1,S727	1.10227	5.86749	0.090675	0.511553
AKNA,S554	-1.56045	3.89685	-0.277166	0.511579
CCDC14,S284	-4.12336	-0.0680513	-0.524112	0.511651
SLAIN1,S493	1.80746	1.11351	0.33187	0.511961
CEP135,S496	-1.40637	5.2506	-0.231361	0.512051
CEP152,S1614	0.986243	9.13553	0	0.512137
CDK5RAP2,T701	1.89923	1.12002	0.348122	0.512291
OFD1,S999	-1.13184	6.2802	-0.109059	0.512647
POC5,S447	-1.05355	8.37365	-0.0535953	0.513366
ALMS1,S2212	-1.1131	5.48434	-0.0967753	0.513591
CEP192,T898	-1.60741	1.92109	-0.28726	0.513619
KIAA0753,S93	1.04766	5.58896	0.0485124	0.513745
AKNA,S151	-1.27014	5.29844	-0.17847	0.514113
FAM161A,S639	-2.20195	3.56175	-0.390619	0.514248
CEP192,Y1129	1.74623	1.67892	0.317576	0.51433
CEP164,S735	-1.14131	4.49615	-0.11377	0.514395
CKAP5,T832	1.01078	7.34653	0.0128382	0.51444
AKNA,T888	1.06113	5.55337	0.0591634	0.514784
CEP350,T2730	-0.986631	7.85766	0	0.515137
POC5,S448	-1.32178	6.13588	-0.198409	0.515603
SPICE1,S477	-1.00313	8.80885	-0.00385456	0.51568
PCNT,S2490	1.17271	5.47197	0.130309	0.516402
PCNT,S1531	1.72442	1.55326	0.30915	0.518599
C2CD3,S299	2.65277	0.165654	0.43228	0.519114
OFD1,S686	-2.50635	3.16675	-0.417877	0.520061
CEP295,S2321	3.45556	-0.45906	0.484415	0.520076
CEP95,S214	-2.11823	2.13093	-0.373217	0.52046
CDK5RAP2,S547	1.09901	5.04781	0.0841652	0.52047
POC5,S559	1.56144	3.24509	0.269713	0.520617
CSPP1,S888	-1.04352	6.45727	-0.0426204	0.520794
CEP128,S971	1.14221	6.36579	0.110448	0.521534
CCDC14,S890	1.16759	5.21639	0.124621	0.521537
KIAA1328,S273	-0.982956	8.40518	0	0.521689
PLK4,S665	-3.43356	3.01312	-0.480565	0.522284
CEP350,T2245	-1.13263	6.86723	-0.104241	0.522691
ABLIM3,S282	1.49841	5.69431	0.250897	0.522878
CEP295,S714	-3.88477	0.392806	-0.49875	0.524206
KIZ,S436	-1.74609	4.48872	-0.308239	0.524463
CROCC,S466	1.45467	5.24271	0.236613	0.524874
ODF2,S178	1.10826	7.78982	0.0881793	0.524914
SLAIN2,S43	-2.90179	-1.59221	-0.444683	0.525325
AKNA,S1436	-2.22973	3.50432	-0.38183	0.525885
ANKRD26,S11	-3.62195	-2.45529	-0.483306	0.527498
CCSAP,S2	-2.25137	3.13327	-0.382144	0.528058
ODF2,S800	4.15503	-0.432545	0.502969	0.528875
SCRIB,S1348	-1.06895	6.33236	-0.0598526	0.528908
CEP350,S2462	-3.75653	0.911588	-0.486717	0.529548
CDK5RAP2,S1682	1.22755	4.36843	0.149709	0.529591
CCDC15,T13	-2.10215	3.70695	-0.360662	0.530711
CEP350,S1828	-1.10034	4.86252	-0.0805997	0.530738
CCDC15,S53	3.58193	1.09595	0.476717	0.531339
PCNT,S1704	-2.29371	3.17461	-0.382795	0.532105
CCDC14,T723	1.23838	6.37317	0.152857	0.53249
CSPP1,S972	-1.03093	6.40932	-0.0289062	0.532986
WDR90,S349	0.99182	6.82189	0	0.533447
CEP135,S38	-3.91872	0.0312478	-0.488291	0.533571
MPHOSPH9,S15	1.04339	5.04905	0.0389089	0.534065
AKNA,S1129	-1.62639	2.42341	-0.274047	0.534268
ALMS1,S3781	-3.78647	0.403544	-0.482	0.534351
CCDC14,T835	-1.53821	6.15943	-0.252467	0.534367
CEP295,T2319	-2.04897	3.59833	-0.349693	0.534395
C2CD3,S728	1.31513	6.10159	0.18288	0.534513
CEP350,S178	1.53165	3.18154	0.250498	0.534694
NIN,S91	-2.55322	2.14483	-0.406045	0.534816
CEP164,T490	-1.01079	6.99553	-0.0105854	0.535075
ALMS1,S2355	1.54679	4.7446	0.253757	0.535523
EDC4,S871	1.13775	7.40057	0.1008	0.536099
STIL,S1081	1.66074	4.34868	0.280145	0.536153
ODF2,S424	-1.60093	2.00393	-0.266106	0.536704
PCNT,S3133	1.81213	4.16876	0.309334	0.53715
C2CD3,T459	-3.49639	-2.77672	-0.463689	0.538709
KIAA1328,S229	1.05011	4.80717	0.0428992	0.539006
NDE1,S225	2.29013	3.38064	0.375154	0.539092
CEP152,S1527	3.973	-0.166312	0.48328	0.539231
CEP164,S523	-2.02132	3.58295	-0.341039	0.539258
RTTN,S288	-1.84397	3.91278	-0.312974	0.539357
ODF2L,S226	1.33868	2.57156	0.188227	0.539485
CEP152,S130	0.968571	10.1909	0	0.539621
CEP128,T962	-0.954659	6.71335	0	0.540119
ALMS1,S2638	-3.89557	0.16377	-0.478825	0.540438
MPHOSPH9,S473	-1.83902	4.02233	-0.310134	0.541544
CNTRL,S2290	1.06486	6.73193	0.0528271	0.542039
CEP120,T432	-1.63331	4.07493	-0.268413	0.542963
CEP57,T58	-3.3903	1.86943	-0.453108	0.543165
SIPA1L3,T1702	-1.06212	6.26225	-0.0505013	0.543482
CEP128,S129	-2.00138	0.203172	-0.334025	0.543583
CEP128,T960	1.25878	4.21196	0.155047	0.543639
CNTRL,S1124	1.02361	4.98175	0.0209315	0.544202
CNTRL,S1372	-1.37485	5.14507	-0.197309	0.544463
AKNA,S141	-0.972322	5.50735	0	0.546607
CEP164,S383	1.25622	3.85263	0.151762	0.547537
CEP250,T2292	2.53125	1.94582	0.390071	0.547829
CCSAP,T142	-3.92697	-0.560257	-0.469296	0.549121
CEP350,S1237	-1.58928	4.74138	-0.253381	0.549144
CEP192,T902	1.2949	5.80043	0.165841	0.549556
CNTROB,S743	-1.42789	3.97558	-0.210431	0.549595
C2CD3,S516	-1.55593	3.67523	-0.244858	0.549828
ALMS1,S3463	-3.85005	0.50151	-0.465427	0.549879
STIL,T1119	-1.21089	5.9371	-0.130902	0.550023
KIAA1328,S264	-0.933961	8.6043	0	0.550829
CEP68,S84	-3.64632	-0.679766	-0.455141	0.551477
CEP57,T250	-2.0129	3.63655	-0.328039	0.551675
WDR90,S1046	1.71358	4.85762	0.277418	0.55246
CEP192,S1188	-2.01708	3.6324	-0.326799	0.553628
CEP152,S2	-1.04136	7.87918	-0.033267	0.553676
SLAIN1,S475	1.86732	3.94617	0.304013	0.553718
CEP192,S901	3.26024	1.0794	0.433756	0.55388
ALMS1,S1986	-1.64182	2.91053	-0.261324	0.554023
CEP164,S398	-1.28238	6.20655	-0.158279	0.554342
CEP295,T1189	-1.89988	3.77152	-0.308346	0.55474
CEP95,S741	-2.50834	2.18414	-0.380403	0.555049
PLK4,S336	2.36683	2.06298	0.366573	0.555411
KIAA1328,S210	-1.79187	3.74637	-0.289056	0.556063
CCDC14,S884	1.43643	5.34957	0.208408	0.556162
CEP350,S1510	1.51496	2.56703	0.229738	0.556284
C2CD3,S2132	-1.24059	6.35267	-0.140318	0.556676
CEP192,S329	1.83294	3.49878	0.294414	0.558119
CCDC61,S458	-1.39397	9.46853	-0.193914	0.558825
ODF2,S189	0.953342	6.62025	0	0.560467
AKNA,S996	-1.18649	7.33161	-0.114466	0.561003
ALMS1,S3021	-0.947524	5.79869	0	0.56155
CBY1,S26	0.983151	6.10898	0	0.561809
PRKAR2B,S85	-0.933121	5.63645	0	0.561965
FBF1,S1089	-1.75156	0.455402	-0.275599	0.563359
SPICE1,T35	-2.09245	3.12302	-0.327298	0.563823
C2CD3,S260	-1.38881	3.83428	-0.188891	0.564147
SASS6,T494	-1.28782	3.76839	-0.154696	0.564344
CEP350,S2712	-2.03401	3.58728	-0.318952	0.564581
CEP152,S85	0.903999	8.12966	0	0.564661
CEP120,T382	0.996567	7.31858	0	0.564761
CEP350,S1061	-1.09876	6.08913	-0.0677152	0.564825
CEP164,S407	-1.34795	5.39322	-0.175419	0.564854
CEP350,S1818	-0.924109	8.48007	0	0.565367
POC1B,S395	1.12544	6.34726	0.0823062	0.565494
CEP164,T1209	-0.942593	5.68505	0	0.565606
CEP135,S309	0.989221	4.9283	0	0.565884
CEP44,S161	-1.5643	1.50382	-0.234622	0.566076
NIN,S1218	-0.932115	5.81665	0	0.566134
C2CD3,T1915	-2.48058	1.80401	-0.365474	0.567075
ALMS1,S1030	-0.972755	5.42857	0	0.567385
TMOD3,T27	-1.13771	5.9765	-0.0880157	0.567493
NDE1,S306	0.96491	4.85375	0	0.567575
CEP128,S4	1.04827	4.81283	0.035622	0.567718
CEP95,T190	-1.97215	3.48485	-0.307478	0.567788
SCRIB,S1594	-1.37724	7.32433	-0.182759	0.568212
CEP295,S1325	3.43013	-2.69483	0.424416	0.569309
POC5,T66	1.91709	0.454819	0.297552	0.569899
PCNT,S556	-1.11112	3.59185	-0.0730899	0.569939
CEP350,S2493	-2.42177	-1.61193	-0.357003	0.57013
CCDC171,S1254	-2.53209	1.83055	-0.366801	0.570169
CEP95,S226	-1.34806	2.30576	-0.172142	0.570394
CEP68,S205	2.99049	0.223594	0.399659	0.570403
KIZ,S276	0.905019	6.1037	0	0.570486
ALMS1,S2190	-1.83698	3.88307	-0.2843	0.570687
PIBF1,S617	5.03832	-2.71244	0.47418	0.570704
ALMS1,T2188	-1.8365	3.88144	-0.284125	0.570799
CEP162,S5	1.4045	5.07216	0.189293	0.570973
CEP192,S565	0.892597	7.09717	0	0.571058
CEP128,S46	1.38882	2.45825	0.184487	0.571153
CCSAP,T89	-1.65383	3.97425	-0.250256	0.571305
CEP68,S127	0.911113	6.39027	0	0.57134
PCNT,S2526	2.88712	-1.69537	0.391071	0.572281
NIN,S269	0.889415	8.09093	0	0.572664
CCDC34,S52	-1.02191	4.36664	-0.0165711	0.572923
NIN,S2078	2.89166	-1.43425	0.390471	0.573109
PCNT,S1245	1.00184	4.60704	0.00144449	0.573535
KIZ,S221	1.45326	2.09126	0.201384	0.573611
CEP85L,S202	-1.64207	1.3782	-0.245598	0.574223
KIZ,S458	1.66962	3.74537	0.250679	0.574878
CEP128,S69	-1.50087	3.9391	-0.21213	0.576088
CEP152,S1578	-1.59026	4.07723	-0.233108	0.576138
CEP112,S151	1.13414	4.92055	0.0831291	0.576193
CEP57,S123	-5.57727	-4.32723	-0.477581	0.576341
KIZ,S271	-1.31647	3.9957	-0.158169	0.576427
CCDC14,S194	1.05018	4.35062	0.0352175	0.577456
TBC1D31,S1003	-3.21356	2.25837	-0.404307	0.577581
CEP162,S770	2.14249	2.35619	0.320109	0.578061
PPP1R9A,S203	-1.17222	5.86334	-0.100301	0.579076
C2CD3,S1305	1.72244	3.61109	0.257116	0.579582
NIN,S1245	-2.12477	0.289622	-0.31627	0.579946
CEP162,S422	-1.09671	4.49421	-0.0622124	0.580166
CEP295,S1542	-1.3776	2.21202	-0.175426	0.580467
CEP350,T1226	-1.26195	2.67053	-0.136608	0.580511
ALMS1,T2873	-0.903855	6.75726	0	0.580789
CEP192,T1052	-1.80157	-0.0847461	-0.270016	0.580797
POC5,T101	-1.49197	4.82066	-0.206673	0.580837
CEP164,T1435	-5.5356	-4.02416	-0.470629	0.58118
MIIP,T54	1.46433	3.30887	0.199335	0.581215
CSPP1,S250	-2.05586	4.53934	-0.30639	0.581504
EDC4,S844	-1.80783	-0.182575	-0.270395	0.581604
ODF2,S344	-1.13399	4.99785	-0.0811245	0.581952
CEP128,S249	-1.28805	3.33834	-0.145279	0.582107
CEP350,S930	-1.62892	4.20815	-0.236774	0.582343
CCDC14,S658	0.94863	4.62568	0	0.582866
CEP350,S2441	1.99392	2.7977	0.297083	0.582869
SPICE1,S315	1.16823	4.59195	0.0965285	0.584182
ALMS1,S2665	1.14077	5.76705	0.0835719	0.584554
SASS6,S493	1.28924	3.55554	0.144429	0.584569
CEP152,T1351	1.11826	7.14605	0.0721895	0.585239
CCDC102A,S537	-1.30827	4.11998	-0.150567	0.585343
AKNA,S1421	2.87878	0.147373	0.376087	0.585741
TBC1D31,S364	2.78161	0.161534	0.369451	0.585958
SASS6,S510	1.32206	2.3581	0.154622	0.586336
CEP162,S1073	1.41751	1.23516	0.183235	0.586685
HAUS8,S105	0.864269	7.2462	0	0.586964
TRA2A,S14	-1.6443	0.424409	-0.236405	0.58705
PARP1,S362	-1.34172	5.35254	-0.16043	0.587279
MPHOSPH9,T1096	-1.47882	1.54913	-0.198716	0.587867
CROCC,S2012	1.38634	4.57953	0.173635	0.587878
ALMS1,S1000	-0.966885	6.21592	0	0.589223
CCDC15,S50	-2.02881	2.88601	-0.295604	0.589744
CEP68,S345	-1.08381	5.73975	-0.0527181	0.589896
CROCC,S2005	-1.0202	4.2639	-0.014041	0.5906
PCNT,S2363	-0.987083	10.1961	0	0.590615
KIAA0586,S206	1.33744	2.70195	0.157083	0.590917
PCM1,S776	-3.37632	0.178286	-0.397187	0.591066
CEP350,S1133	-1.04928	4.59205	-0.0325289	0.591087
CEP72,S156	0.855559	6.69655	0	0.591393
ALMS1,S3643	1.83012	1.46239	0.265994	0.59141
CEP128,S1073	0.857219	8.10994	0	0.591815
CEP164,S519	1.4944	4.53823	0.199848	0.592048
CCDC77,S187	0.858901	5.95028	0	0.592219
NIN,S1256	-1.72392	3.58311	-0.24715	0.592727
CEP95,S217	-0.939338	6.52438	0	0.593375
CEP131,S381	-1.16973	4.86325	-0.0937127	0.593618
FBF1,S334	0.859579	7.31349	0	0.593635
ALMS1,S1048	3.15546	0.511219	0.382959	0.594169
CEP350,S2486	-1.58788	1.51319	-0.218795	0.595385
NEK2,S368	-1.78002	3.63486	-0.254681	0.595434
FAM161A,S613	-1.76656	3.41738	-0.252348	0.595545
AKNA,S1206	1.99897	0.360412	0.286538	0.59573
ODF2,T345	-1.07133	3.11575	-0.0444527	0.596351
CEP152,S558	2.43498	1.15202	0.331917	0.596712
KIAA1328,S21	-0.858288	9.5337	0	0.596782
SSH1,S897	1.00963	6.13442	0.00659841	0.597411
CEP57,S66	-3.38698	-0.0139383	-0.390235	0.59773
CEP295,S1635	-1.47751	4.21778	-0.191785	0.598153
SLAIN2,S377	-3.78751	-0.774632	-0.405731	0.598255
CEP72,S237	1.21859	7.56077	0.111927	0.598495
CEP68,S603	-0.865473	5.35705	0	0.59855
CEP164,S379	1.09508	4.65677	0.0566386	0.598956
AKNA,S795	0.972765	4.21345	0	0.599003
CEP120,S345	0.944132	5.58532	0	0.599041
CCDC34,S50	-0.947272	4.46548	0	0.600321
ALMS1,S1857	1.28347	2.45615	0.133902	0.601818
ODF2,S419	3.05749	0.862719	0.3694	0.601902
C2CD3,T1872	3.24722	-0.523856	0.379046	0.601978
KIAA0586,S435	-1.64446	0.478651	-0.225484	0.602052
CNTRL,T985	3.09592	0.229855	0.371257	0.602098
PCNT,T259	1.35267	2.14817	0.155543	0.602382
CEP95,S119	-1.52957	4.18485	-0.201187	0.602575
KIAA0586,S1144	-1.47369	4.22829	-0.187829	0.602958
KIAA0586,S1166	-1.47369	4.22829	-0.187829	0.602958
AKNA,S924	-3.52888	-0.292623	-0.390426	0.603002
OFD1,S951	-2.29977	2.05006	-0.313525	0.603066
CEP72,S32	2.30207	1.21406	0.313463	0.603369
CCSER2,S331	1.10486	3.01692	0.0603602	0.604014
SPICE1,T235	0.832472	10.3887	0	0.604205
CEP162,S157	1.66763	3.23749	0.227658	0.605114
STIL,S556	1.11677	2.95937	0.0657785	0.605464
CEP135,S554	-1.29258	5.40024	-0.13517	0.605496
CEP350,S2199	-1.65412	0.29033	-0.224804	0.605563
ANKRD26,T260	-0.846121	5.77998	0	0.605784
CCDC171,S1258	-0.942083	4.02146	0	0.605824
EDC4,S583	1.31295	2.94142	0.141395	0.606185
CEP152,S1675	3.7288	-0.56329	0.394143	0.606535
AKNA,S1228	1.47436	6.36549	0.185459	0.60704
CCSER2,S260	-1.60976	3.69566	-0.214905	0.607406
CCSER2,T430	0.832318	7.89453	0	0.608367
PPP1R9A,S906	-1.43685	5.25222	-0.175209	0.608603
NDE1,S224	1.33264	1.97473	0.146228	0.608672
CEP164,S452	-0.894709	4.81623	0	0.608821
CDK5RAP2,S1893	1.00404	6.49603	0.00263835	0.609863
CEP295,T426	-1.00757	4.12505	-0.00490468	0.610037
CEP192,S899	1.04933	4.56331	0.0299374	0.610063
TBC1D31,S362	-1.73348	3.38356	-0.235536	0.610247
CLASP1,S600	-2.61205	-1.2965	-0.332312	0.610692
KIAA1328,S203	-1.63766	3.47697	-0.217613	0.611302
CEP72,S366	-3.90667	-2.17914	-0.394482	0.611613
C2CD3,T721	1.29677	2.0098	0.133596	0.611633
NDE1,S9	0.947035	3.73457	0	0.61201
C2CD3,S282	1.92072	2.49978	0.262026	0.612567
PPP1R9A,S199	-1.07721	5.92595	-0.0445459	0.612587
CEP152,S1552	0.817058	8.17013	0	0.612621
SPICE1,S625	-3.08662	1.55896	-0.359332	0.612833
POC5,S460	1.08845	3.12019	0.0500421	0.613599
PCNT,S44	-1.14629	4.15542	-0.0768468	0.613768
H3C1,S58	1.2393	3.53462	0.112446	0.615757
EDC4,S708	1.57481	3.04637	0.202079	0.615923
OFD1,T609	0.865957	6.10847	0	0.615932
OFD1,S788	-0.83628	9.02436	0	0.616029
CEP192,S580	1.30521	4.05327	0.134121	0.616129
NIN,S1338	-3.63877	-2.44787	-0.379563	0.616547
CEP350,S1502	-0.85269	5.11063	0	0.616887
H1-3,S59	1.87435	2.37392	0.25202	0.617048
SIPA1L3,S1544	-1.1423	5.68739	-0.0740309	0.617473
CEP89,S113	1.0477	5.84206	0.0280446	0.617993
CEP68,S128	1.02802	6.00722	0.0169122	0.61863
CEP57L1,T42	-0.841784	5.71933	0	0.618789
CCSER2,S328	0.859332	5.89675	0	0.620299
CEP89,S114	0.961977	6.36618	0	0.620574
ODF2,S66	-1.25151	2.21693	-0.114491	0.621001
CEP164,S1338	1.14451	3.40655	0.0738651	0.62132
CCDC14,S762	-2.46465	0.69377	-0.310209	0.621936
PCM1,S1795	0.896212	4.49896	0	0.622005
NEDD1,S506	1.9906	-0.160837	0.26316	0.622172
MIIP,S228	-1.32503	2.57929	-0.137198	0.62222
TBC1D31,S902	-1.45191	3.97243	-0.17085	0.6224
CCDC14,Y724	-1.11241	2.61741	-0.0593585	0.622976
ODF2L,S548	2.83586	0.943613	0.334584	0.623225
POC1B,T379	1.12334	4.9514	0.0640544	0.623777
CEP350,T2464	-1.33683	3.42816	-0.139874	0.623783
CNTLN,S8	-0.958082	4.09315	0	0.624243
CEP350,T2155	-0.793249	7.24686	0	0.624297
C2CD3,S1829	0.815158	6.33324	0	0.62603
CEP76,T73	0.948105	4.35697	0	0.626078
PLK4,T591	1.19544	2.97259	0.0924927	0.626364
FBF1,S494	-1.4299	0.637304	-0.163218	0.626415
FBF1,S511	-1.4299	0.637304	-0.163218	0.626415
SSH1,S9	1.2231	5.52175	0.102485	0.626468
AKNA,S770	1.55029	4.14573	0.190126	0.626591
ALMS1,S2215	1.58614	3.43161	0.1973	0.626607
CNTROB,S616	3.02574	-0.69728	0.340955	0.627372
RTTN,S309	0.786067	6.75455	0	0.628013
CEP68,S206	-1.31587	4.42202	-0.131625	0.62823
HAUS1,S264	-1.51033	3.68805	-0.18035	0.628778
CCSER2,S452	1.0543	5.4872	0.0301692	0.629098
CEP63,Y406	1.4601	3.81497	0.168658	0.629521
CEP192,T818	-1.09212	3.47848	-0.0485919	0.629597
CEP95,T241	-1.5897	3.54038	-0.195975	0.629689
CFAP97,S330	1.90805	2.46451	0.246567	0.629737
CEP63,S604	0.951849	4.30254	0	0.629874
CLASP1,S598	-1.82839	2.84702	-0.235404	0.630035
NEK2,S296	-0.979184	4.68015	0	0.630419
AKNA,S540	-1.01448	4.76309	-0.00846434	0.630538
CCDC61,T285	-1.25267	11.2783	-0.110918	0.630601
ALMS1,S2169	1.07932	5.35948	0.0422659	0.631136
NIN,S812	-0.807154	5.59161	0	0.631397
STIL,S1116	0.906494	6.25255	0	0.632035
PPP1R9A,S190	0.899861	6.17083	0	0.632298
KIAA1328,S181	0.994406	3.01474	0	0.632451
CEP350,S1242	2.07617	-0.418027	0.264166	0.632887
FAM161A,S492	0.78533	5.46379	0	0.633288
FAM161A,S396	1.2577	3.32517	0.111324	0.633625
CCDC77,T8	1.73445	-0.0498942	0.218492	0.633757
CEP63,S181	-1.48288	0.31129	-0.170992	0.634391
CEP95,S195	1.22668	4.56934	0.10073	0.634402
CCSER2,S236	0.903175	6.25225	0	0.634908
POC1B,S398	-0.779941	9.819	0	0.635229
CCDC61,S473	-1.12114	9.28308	-0.0602371	0.635412
KIAA1328,T511	-2.14494	1.55385	-0.268527	0.636302
SLAIN2,S247	-1.05693	2.612	-0.0305712	0.636369
OFD1,S534	-1.54745	3.40764	-0.183402	0.636373
DZIP1L,S651	2.50109	-1.67203	0.299027	0.636791
POC1B,S420	1.01713	5.65455	0.00970292	0.636823
CEP250,S2050	-1.66585	0.784818	-0.204727	0.637292
CNTRL,S965	2.80724	1.16218	0.318588	0.637513
CEP89,S40	-1.42564	1.98127	-0.155697	0.638175
CCDC102A,S19	1.33785	2.52421	0.13298	0.638604
ODF2,T331	-1.25339	3.39514	-0.107886	0.638718
CCDC61,S334	-1.89069	3.22145	-0.237166	0.638865
CCSER2,S227	0.837472	6.66525	0	0.639408
CEP89,S136	0.901263	6.30184	0	0.639412
CCP110,S24	-1.6262	0.400944	-0.19611	0.639807
ODF2,T333	1.12261	5.03162	0.0598093	0.639817
NIN,S481	-1.5786	3.52368	-0.186959	0.640396
OFD1,S827	-0.767617	6.41454	0	0.640822
CNTLN,S1085	1.71333	2.26651	0.210057	0.640924
CEP135,S688	-1.64751	3.41116	-0.198713	0.64153
SLAIN1,T384	-0.782635	8.38162	0	0.641878
CEP112,S141	0.82924	5.79072	0	0.642355
CEP89,T120	1.53589	3.33093	0.177358	0.642435
CEP295,S940	1.75445	2.31282	0.215268	0.642581
ODF2,S198	0.837413	6.72876	0	0.642884
CEP44,Y338	1.13056	5.01248	0.0622786	0.643143
CEP68,S136	0.956976	5.95913	0	0.643414
ALMS1,S3035	0.835211	8.1279	0	0.643651
CNTRL,S1072	-0.78312	6.31741	0	0.6444
CEP192,S828	0.804113	7.32624	0	0.645126
HAUS6,S429	0.904706	6.06924	0	0.645453
C2CD3,S343	1.09736	5.72641	0.0478476	0.645509
HYLS1,S75	0.985095	5.85874	0	0.645763
CCDC171,S1261	-0.862011	3.7954	0	0.64657
PPP1R9A,S371	0.771357	6.47521	0	0.647065
CCSER2,S225	0.747341	6.30665	0	0.647792
POC5,S96	-1.06917	4.0284	-0.0348596	0.64788
CDK5RAP2,S1061	1.20078	2.61195	0.0870921	0.647904
NDE1,T246	-1.03988	2.31715	-0.0208653	0.647968
CEP290,S2656	0.91242	5.97039	0	0.64831
CEP44,S152	-0.847385	4.02364	0	0.648409
KIAA1328,S238	0.845515	6.48615	0	0.648488
STIL,S560	1.26144	4.15659	0.10651	0.648539
CNTRL,S2202	0.861957	4.08245	0	0.648577
CNTRL,S1203	0.804965	9.58735	0	0.649016
CEP250,S2286	-0.793848	9.2689	0	0.649234
KIZ,S618	1.18053	2.28168	0.07957	0.649276
KIAA0586,S421	0.746605	8.42316	0	0.650142
CEP350,S2501	-0.75031	8.30286	0	0.650213
CKAP5,S1116	-1.08237	5.07391	-0.0403079	0.651045
C2CD3,S2099	-0.741298	7.23566	0	0.651145
CEP295,T2473	-0.803239	4.48002	0	0.651187
HAUS6,T823	0.741179	6.11073	0	0.65144
CEP295,S1099	0.750181	6.94478	0	0.651655
EDC4,S3	1.3022	0.311306	0.117055	0.651895
PCNT,S1641	-0.801165	8.91555	0	0.652122
CCSER2,T135	-1.39699	0.550844	-0.141187	0.652792
OFD1,S61	-1.63731	2.90728	-0.189472	0.652901
CEP350,T1189	1.03636	5.18937	0.0186569	0.653737
CEP68,S332	-0.735822	7.04489	0	0.653804
ALMS1,S2815	2.33476	-0.181742	0.270243	0.6542
AKNA,T1375	1.25395	7.03217	0.102002	0.654269
CEP350,S1262	-0.758455	5.7357	0	0.654574
PCNT,S2200	0.7838	4.39548	0	0.654686
CEP164,S233	-0.743808	5.37652	0	0.65479
CEP44,T195	-2.97377	-0.420289	-0.3098	0.655442
CEP250,S2200	2.388	-0.325245	0.273309	0.655509
C2CD3,T1158	-0.884917	3.40481	0	0.655564
MIIP,S303	0.788984	11.1501	0	0.655666
PLK4,S443	-0.760991	5.48623	0	0.6559
CEP290,S960	1.46189	3.02099	0.153869	0.656579
CEP162,S160	1.47458	3.01767	0.156554	0.656587
NIN,S152	-1.11862	5.07259	-0.0542101	0.657405
CDK5RAP2,T1001	1.04169	2.54728	0.0208461	0.658201
CEP295,S1548	1.02832	5.52477	0.0144077	0.658236
NPHP4,S451	-2.76896	-2.46459	-0.296083	0.658274
CDK5RAP2,S1666	-0.774233	5.22505	0	0.658353
PIBF1,S703	-0.910293	3.94956	0	0.65837
CEP63,Y502	1.8065	2.00687	0.211233	0.658605
CEP44,S324	1.01128	5.25283	0.00585576	0.658865
ANKRD26,S1186	-3.08994	-1.0416	-0.311662	0.659122
NEK2,S390	-1.82483	-1.84673	-0.213299	0.659152
ALMS1,S3923	0.885523	4.07593	0	0.659439
HYLS1,S297	-0.72365	7.75687	0	0.659701
CEP152,S900	-1.62213	3.33744	-0.182187	0.660238
CEP295,S1341	-2.66259	0.602508	-0.287344	0.660837
CEP95,S449	0.845863	4.45169	0	0.661007
CEP128,T1063	-0.910633	5.28607	0	0.661419
ANKRD26,S1341	0.918207	3.89579	0	0.661648
CEP128,S6	0.856734	4.05137	0	0.663143
OFD1,S758	-1.63621	2.84857	-0.182639	0.663218
TUBA1B,T73	-1.97849	3.95005	-0.227779	0.664659
MDM1,S76	0.776721	6.71274	0	0.66472
CEP192,S1748	-0.813516	9.13933	0	0.664853
AKIP1,S150	-1.11104	3.38144	-0.0494763	0.665869
ODF2,S903	-0.716911	10.6148	0	0.666362
NDE1,S307	0.847734	6.05826	0	0.666867
CCDC14,S655	0.804802	4.30977	0	0.667222
CBY1,S20	0.980549	4.24542	0	0.667392
CEP350,S899	-1.05695	4.93136	-0.0268584	0.667576
SCRIB,S37	-1.42837	4.84864	-0.140575	0.668049
MDM1,T144	-0.755191	7.84539	0	0.668866
CEP350,T1826	2.73339	-0.603775	0.283858	0.668946
RPGRIP1L,S2	-1.57025	5.55686	-0.167655	0.669266
CEP250,T2188	0.942188	5.45861	0	0.670165
CEP120,S388	0.749968	5.19447	0	0.670259
PCNT,S2444	-1.24904	3.31858	-0.0943738	0.670895
AKNA,S187	-0.912951	3.39308	0	0.671119
CCSAP,S240	-1.98994	1.09051	-0.223881	0.671311
CCDC14,S374	-0.71365	8.48479	0	0.672174
FBF1,S325	-0.838504	5.22416	0	0.67235
AKNA,S192	0.883252	6.34729	0	0.672692
AKNA,S558	-0.979892	3.58204	0	0.67273
CEP350,S507	-0.960162	2.65079	0	0.673318
CEP63,S197	0.783506	8.62139	0	0.673457
C2CD3,S2049	-0.737775	5.64353	0	0.673597
CEP135,S258	-0.700234	7.07057	0	0.675129
CEP350,S2260	-0.788814	4.03397	0	0.675284
SPICE1,T272	0.892332	5.85167	0	0.67569
CEP295,S569	1.40634	3.80799	0.131886	0.675813
CCDC14,S670	-0.690971	6.90337	0	0.675954
CEP97,S746	2.69091	-0.941779	0.274347	0.676481
CEP72,S346	-1.42551	4.97475	-0.135403	0.677045
CEP85L,S15	0.778423	4.75823	0	0.677058
CEP192,S309	-1.63627	2.46349	-0.173822	0.677193
PCM1,S861	0.716027	5.17467	0	0.677318
AKNA,T940	0.687928	5.99043	0	0.677495
CEP44,S204	2.22309	-1.96908	0.24083	0.677719
CNTROB,S128	0.688623	6.70503	0	0.677787
NDE1,T204	0.738729	7.29479	0	0.678005
ALMS1,S2094	1.14247	3.10354	0.0581979	0.678921
SPICE1,S794	0.69587	4.99235	0	0.678956
CEP97,S763	-1.13984	4.31875	-0.0572576	0.679033
CCDC61,S447	-1.07514	12.7517	-0.0330367	0.679215
MPHOSPH9,S19	0.74655	4.04988	0	0.679385
ANKRD26,S418	1.19162	3.90247	0.0741519	0.679825
CNTLN,S5	0.726985	4.57761	0	0.679976
CNTRL,S2297	0.689261	5.44303	0	0.680183
SLAIN1,S501	1.28261	2.15109	0.100166	0.680288
ALMS1,S572	2.80448	-3.40698	0.276607	0.680672
NEK1,T670	1.35121	2.11805	0.117087	0.680723
CEP72,S153	0.69663	7.26149	0	0.680805
H1-3,S2	1.07289	4.81488	0.0318995	0.680985
CEP128,T43	1.15755	4.148	0.0625953	0.681905
PLK4,S370	1.68003	1.99693	0.177011	0.68267
ALMS1,S1897	0.964496	5.23025	0	0.683292
KIAA0753,S45	-1.83426	1.29394	-0.197166	0.683374
IRAK1BP1,T33	-1.55611	-0.846686	-0.156748	0.683647
PIBF1,S35	-1.10396	4.32971	-0.0433357	0.6842
CEP120,S384	0.683667	8.2992	0	0.684412
CBY1,S18	-1.23308	1.73808	-0.0849664	0.684791
ALMS1,S1987	-0.886458	4.35946	0	0.684829
CEP192,S833	-1.18102	3.97038	-0.0693875	0.684895
CCDC102A,S407	1.27493	3.30938	0.0963868	0.684904
ALMS1,S3649	-1.05323	5.00822	-0.0234282	0.685145
MAP7D3,S461	-1.75529	3.72005	-0.185678	0.685463
SSH1,S971	0.913352	5.76292	0	0.685703
CDK5RAP2,S1164	-0.921873	2.82344	0	0.685746
CEP164,S544	-0.745921	4.91705	0	0.685753
CEP57L1,S428	1.05561	4.5746	0.0243171	0.686009
CCDC14,S798	-1.25101	6.55997	-0.0893755	0.686529
OFD1,S973	-0.775594	6.0664	0	0.68682
CEP290,S1674	-0.76524	5.10647	0	0.686842
CEP68,S576	0.668733	6.71332	0	0.687304
CNTROB,S113	1.164	4.59421	0.0630436	0.688461
CEP164,S420	-1.33325	3.27638	-0.109339	0.68887
KIAA0753,S880	-1.35241	1.37133	-0.113681	0.689103
CEP57,S10	-0.666306	5.54299	0	0.689731
SCRIB,S1547	-1.04031	5.40841	-0.0176693	0.689764
CEP128,S172	1.33713	3.68922	0.109823	0.689879
ALMS1,T2589	-2.47841	-0.436289	-0.248906	0.690247
CEP350,T905	-1.03883	4.55469	-0.0170065	0.690379
SPICE1,T715	0.743403	6.18816	0	0.690454
ALMS1,S1618	0.861587	5.46961	0	0.690705
CCDC61,S383	1.21533	7.77813	0.077915	0.690933
STIL,S1078	1.10298	4.12149	0.0417554	0.691173
SCRIB,S3249	-0.660786	6.54871	0	0.691365
CEP164,S455	-1.03215	4.88415	-0.014126	0.691524
ALMS1,T3650	-0.867848	4.43424	0	0.691747
KIAA0586,S336	0.658303	6.45514	0	0.692128
RTTN,S284	0.993953	3.15282	0	0.692309
CEP192,S567	-0.733806	4.59092	0	0.692399
CEP152,T1598	-1.09646	4.25608	-0.0391018	0.692957
CEP164,S1399	-1.24462	3.56964	-0.0852996	0.693326
CCDC14,S689	-2.32386	1.10484	-0.235547	0.693416
AKIP1,T143	0.666786	4.79813	0	0.693738
H1-3,T18	-1.05958	5.37245	-0.0250251	0.694426
CEP350,S1584	-1.24312	3.52954	-0.0844476	0.694652
ALMS1,S3216	1.16202	3.6901	0.0608382	0.694745
ODF2,S907	-1.07241	4.25344	-0.0299115	0.694872
SPICE1,S245	0.651856	6.32044	0	0.695273
CEP68,S126	0.708947	5.75153	0	0.695322
KIAA1328,S26	-0.65012	6.19779	0	0.69605
CEP164,T1311	0.761802	6.47919	0	0.696136
CEP63,S586	1.13357	3.85713	0.0512868	0.696438
ALMS1,T167	-0.95864	3.74509	0	0.696835
SLAIN1,T485	1.03882	4.38195	0.0164947	0.697409
CEP57,S17	0.964911	6.20144	0	0.697596
WDR90,S268	0.786203	5.83617	0	0.697637
SCRIB,T1549	-0.695432	6.23846	0	0.698316
ALMS1,S2211	-0.683925	5.49868	0	0.698667
CEP63,S494	1.23688	1.01484	0.0813934	0.698807
CEP350,Y1106	0.782234	6.01689	0	0.698902
CEP68,S478	-0.649953	9.85734	0	0.699476
CEP55,S436	-0.667759	5.16228	0	0.699516
PCNT,S2237	-0.676219	4.58331	0	0.700318
CCDC61,S373	-1.10425	11.4565	-0.0405902	0.70057
CEP192,S311	1.08159	1.84253	0.0325287	0.700831
CEP112,S198	0.789152	4.19892	0	0.700838
STIL,S1181	0.647983	6.38319	0	0.70129
PRKAR2B,S83	-0.644753	6.4253	0	0.701296
KIZ,S616	1.18388	3.39977	0.0657691	0.701335
DZIP1,S681	0.692777	5.91929	0	0.701438
CEP89,S135	0.72297	6.42798	0	0.701466
CNTROB,S284	-1.30456	3.26468	-0.0974787	0.701467
CROCC,S494	-2.12436	-0.335925	-0.212998	0.701784
CROCC,T492	-2.12436	-0.335925	-0.212998	0.701784
CCDC14,S814	-0.663614	5.51816	0	0.701999
PCNT,T2205	0.643129	6.52763	0	0.702015
SCRIB,S688	-0.809831	5.85452	0	0.702443
SCRIB,T689	-0.809831	5.85452	0	0.702443
AKNA,S935	-0.778559	6.98063	0	0.702527
PCM1,S69	0.691841	4.01562	0	0.702534
CCSAP,S253	0.789964	5.70168	0	0.702564
KIAA1328,S68	-0.636094	6.18024	0	0.702866
PCM1,S68	-0.883842	4.16509	0	0.703068
CEP152,T525	0.778482	2.872	0	0.703215
CEP295,S14	-0.635285	6.67132	0	0.70342
CCSER2,S372	0.785916	3.78977	0	0.703735
ODF2L,S145	0.690292	6.57646	0	0.704197
CNTRL,S2312	-3.71318	-5.43778	-0.287602	0.704268
CFAP97,S329	1.56952	2.36808	0.147148	0.704312
CCDC34,S361	0.746312	6.17612	0	0.705121
ALMS1,S2459	-2.20726	1.17533	-0.216651	0.705668
CEP164,S1030	-1.09897	2.2617	-0.0379175	0.705745
CEP95,S123	-0.813938	3.64329	0	0.705902
SDCCAG8,S8	-1.43493	-0.916455	-0.122957	0.706185
C2CD3,S253	0.744807	5.96287	0	0.706223
CCSER2,S482	0.718126	6.30869	0	0.707666
HAUS6,S805	-0.680146	6.05316	0	0.708393
ANKRD26,S1507	1.06646	1.8314	0.0260397	0.708852
CEP97,S416	-1.30317	-0.63601	-0.0943074	0.708882
CCSER2,T427	0.656736	7.06435	0	0.709151
NIN,S2076	-1.17058	3.70139	-0.0598378	0.709199
CEP164,S210	-0.622877	5.94651	0	0.709331
NIN,S1550	0.669573	9.93054	0	0.709374
CKAP5,S828	-0.81905	3.75707	0	0.709536
CEP135,T156	1.05781	3.4936	0.0228044	0.709546
ANKRD26,S1686	0.81106	5.58239	0	0.709706
CEP192,S806	1.06193	4.07601	0.0242936	0.709742
CEP162,S248	1.6415	1.91913	0.154611	0.709874
MAP9,S255	-1.04733	4.25309	-0.0188612	0.709936
CEP128,S1043	0.835729	6.46516	0	0.710103
CEP135,T557	-0.885829	2.81723	0	0.711243
WDR90,S270	-0.963594	5.07378	0	0.711877
C2CD3,S286	0.937632	1.80296	0	0.712496
CEP57,Y61	3.17089	-2.43162	0.261841	0.712698
CEP57,S494	0.617602	5.48969	0	0.71288
CEP112,S130	-2.11041	0.550398	-0.202397	0.713882
PLK4,S335	0.906873	1.93701	0	0.714054
ALMS1,S3104	1.89455	-0.69266	0.182242	0.714184
CEP350,S139	1.18754	0.754968	0.0633706	0.714215
CEP192,S196	1.23516	4.24141	0.0759823	0.714284
CSPP1,T731	-0.991236	5.32323	0	0.714448
CEP135,S356	0.637416	6.91033	0	0.714709
CDK5RAP2,Y550	1.09317	3.56789	0.0344991	0.715169
CEP68,T589	-1.01829	4.32746	-0.00734321	0.71594
CNTRL,S1103	0.612782	7.59212	0	0.716207
DZIP1L,S434	0.707583	6.05598	0	0.71702
PPP1R9A,S915	0.710228	6.07076	0	0.717546
ANKRD26,S587	1.42223	-1.13146	0.115187	0.717563
ALMS1,S3780	0.946376	1.26308	0	0.717953
KIAA1328,S490	-0.604826	5.69123	0	0.718065
CEP250,S2490	0.658314	8.15063	0	0.718238
CEP120,S402	0.605864	7.45972	0	0.718267
CEP152,S133	-0.606253	9.10833	0	0.718613
CEP72,S166	0.762648	5.74358	0	0.718658
MPHOSPH9,S23	1.03942	3.86219	0.015233	0.719005
CEP350,S981	-1.24463	1.34274	-0.0768313	0.719042
HAUS6,S447	1.4884	-0.241055	0.126084	0.719045
CEP290,S2300	1.03984	3.02203	0.0153664	0.71932
C2CD3,S2060	0.630354	7.80424	0	0.719613
CCDC34,S29	1.03641	3.86888	0.0140643	0.71989
CROCC,T1911	-0.887916	1.70939	0	0.720246
AKIP1,S85	-1.08402	3.7477	-0.0307102	0.720406
ALMS1,S2246	0.805425	3.18441	0	0.72046
CEP250,S2245	-0.746497	3.49988	0	0.720666
CEP152,S83	0.608398	6.1451	0	0.720907
C2CD3,S24	0.71867	5.90976	0	0.721006
PCNT,S3139	0.844666	3.59417	0	0.721094
CEP89,Y157	-2.20262	0.0290945	-0.203866	0.721225
POC1B,S27	-0.75759	4.0181	0	0.721744
RTTN,S1526	0.646505	6.26091	0	0.721919
MAP7D3,S381	-1.07102	2.2496	-0.0260644	0.722706
NIN,S1538	0.891851	7.35081	0	0.722881
AKNA,S1422	0.990988	3.23828	0	0.723033
SCRIB,S1437	-0.854804	5.56544	0	0.724438
SPICE1,S708	0.593706	5.69817	0	0.724561
KIAA0753,S772	-0.803142	2.68885	0	0.724909
CCSAP,S254	0.754415	5.53922	0	0.725056
NIN,T1546	0.987292	4.06007	0	0.725286
KIAA1328,T324	2.04057	-0.924363	0.187715	0.725518
SSH1,S13	0.95102	5.32825	0	0.72604
IFFO2,S338	0.67219	3.99911	0	0.726109
PCNT,S253	0.645959	6.46826	0	0.726735
HAUS6,S660	-0.883176	2.33858	0	0.726778
NIN,S2020	0.585839	6.72193	0	0.727177
OFD1,S783	0.655428	6.34572	0	0.727249
CCP110,S580	0.631094	4.67401	0	0.72725
SCRIB,S504	-0.740007	5.85351	0	0.72739
SPICE1,T274	0.755064	5.50764	0	0.727698
AKNA,T121	0.643999	6.49769	0	0.727782
CEP120,S631	0.673619	6.10098	0	0.728512
CEP192,T136	0.704459	3.01712	0	0.728837
CEP120,S406	0.590978	7.51934	0	0.729089
AKNA,S174	0.656219	6.25081	0	0.729199
CCDC15,S397	-2.75872	-2.3715	-0.229376	0.729266
STIL,S856	-1.22914	0.0831669	-0.0698837	0.729272
AKNA,T128	-0.582261	5.77299	0	0.729306
CCP110,S19	1.34157	2.96786	0.09457	0.729375
CEP128,S1057	0.596619	8.54583	0	0.730419
MPHOSPH9,S520	-0.848089	1.68732	0	0.730486
MPHOSPH9,S516	-0.991508	3.95277	0	0.730801
CEP89,S221	-0.62224	8.04913	0	0.730854
PPP1R9A,S180	0.860399	5.52009	0	0.731162
SPICE1,S825	-0.908184	4.6477	0	0.731241
ALMS1,S3915	0.583513	4.87513	0	0.731392
CCDC14,S730	0.79739	5.45417	0	0.732329
ALMS1,S3208	-0.719514	4.47005	0	0.732329
CNTRL,T1473	0.586262	7.40828	0	0.732369
HAUS6,T584	-0.63046	5.91387	0	0.732665
CEP128,T1035	1.44558	1.63093	0.111881	0.733415
POC1B,S3	0.57707	4.95254	0	0.733438
CEP350,S2625	-1.11072	3.82125	-0.0371182	0.733666
CEP164,S483	-0.579335	6.3273	0	0.733753
CEP83,T128	1.38871	1.9603	0.101651	0.734019
CEP95,T417	0.976688	2.7796	0	0.734079
CDK5RAP2,S1490	0.713812	6.5262	0	0.734584
PCNT,S1480	1.24825	-0.949634	0.072737	0.734609
POC5,S466	0.600204	6.92548	0	0.734813
SSH1,S970	0.710004	5.92366	0	0.734832
CCDC61,S410	-2.72216	-4.13094	-0.222452	0.735102
ODF2,S212	0.583504	9.5534	0	0.735883
PCNT,S3107	-0.681964	3.6108	0	0.736278
AKNA,T158	-0.590062	5.45461	0	0.737259
SPICE1,T319	0.747279	5.56309	0	0.737843
TUBA1B,S340	-1.09084	4.89951	-0.0304845	0.738016
CEP164,S1346	-1.05425	0.628341	-0.0189301	0.738021
WDR90,S239	0.783493	5.03128	0	0.738152
MPHOSPH9,S874	0.889495	4.86972	0	0.738542
LRRC45,S335	-1.11504	3.48018	-0.0374278	0.739361
CEP72,S442	-1.45052	1.91658	-0.109599	0.740006
CROCC,S1660	-0.81791	1.81553	0	0.740476
CEP68,S109	0.575331	6.25595	0	0.740543
CEP295,S405	0.611083	4.05935	0	0.740658
CEP162,S21	1.12846	2.73745	0.0409872	0.740712
CEP162,S24	1.12846	2.73745	0.0409872	0.740712
CCDC14,Y701	-0.558992	6.38932	0	0.740848
OFD1,S899	-1.16871	-0.0411066	-0.0516783	0.741062
CNTRL,S1165	1.8441	-0.143686	0.15848	0.741505
CEP350,S1240	-0.813343	4.94221	0	0.741715
CKAP5,T1118	0.597186	4.37091	0	0.742195
CEP164,S472	0.574478	9.80844	0	0.74268
CEP250,S1984	0.635244	6.18353	0	0.742807
CEP128,S52	0.646421	6.14786	0	0.743053
CEP350,S1113	-0.6046	4.76251	0	0.743095
ODF2,S179	0.693881	10.3053	0	0.744613
ALMS1,T3595	-1.22555	1.31244	-0.0644876	0.744751
CETN2,T45	1.04377	3.15179	0.0149615	0.744969
BCLAF1,S222	-0.947103	5.15995	0	0.745153
SLAIN1,S312	0.694317	3.23836	0	0.745264
MDM1,S696	-0.550866	7.55294	0	0.745287
NIN,S1657	0.745344	5.12903	0	0.746026
NIN,S272	0.550677	7.9513	0	0.74677
CEP128,S826	1.17114	3.05002	0.0508762	0.747195
CEP350,S1259	-0.544578	6.2471	0	0.747328
CEP89,S153	-1.0649	1.50947	-0.0214452	0.747341
CEP295,S923	-1.31619	2.20208	-0.0826889	0.747348
ALMS1,S3190	1.04556	3.52785	0.015364	0.747428
CEP350,S974	-0.980068	3.85197	0	0.74743
CEP164,S531	1.19095	0.562903	0.0556559	0.747464
CEP295,S2123	0.947646	0.203692	0	0.747575
CEP350,S1157	0.850411	4.39623	0	0.747782
RTTN,S305	-0.924703	2.94863	0	0.747926
PCNT,S3002	0.591068	6.22437	0	0.74804
BCLAF1,S290	-0.695377	6.22952	0	0.748235
RTTN,S1517	0.618593	4.08433	0	0.748427
CEP350,S1830	-0.548372	5.81737	0	0.748678
MIIP,S343	0.994955	0.553398	0	0.749
CEP192,S290	-0.543341	6.0783	0	0.749345
CEP128,S977	-1.18046	1.87818	-0.052658	0.749358
PLK4,S331	1.00399	3.27997	0.00139825	0.749367
SIPA1L3,S170	-0.832555	5.40697	0	0.749484
CEP128,S173	-0.905059	3.06979	0	0.749986
CEP192,S2098	-1.0429	3.65066	-0.0143295	0.75007
ALMS1,S978	0.893233	1.92386	0	0.750493
ALMS1,S3929	0.714915	3.13213	0	0.750792
ANKRD26,S652	-0.976812	3.80731	0	0.750968
CEP128,S1052	0.535785	7.56343	0	0.751472
CCP110,S544	1.27167	1.94512	0.072372	0.751521
CEP192,S917	-0.761826	3.67717	0	0.752127
CDK5RAP2,T1677	-0.555552	4.77749	0	0.752183
ANKRD26,T641	0.589309	6.3861	0	0.752231
ANKRD26,S249	0.596853	6.2106	0	0.752431
PCNT,S2488	-0.537569	6.9489	0	0.752478
CEP350,S2481	-0.534919	5.5851	0	0.75261
ALMS1,S696	0.990858	3.2795	0	0.752902
CEP63,S169	-0.674414	3.60082	0	0.753228
CEP131,S87	-0.885727	4.10582	0	0.753357
CNTRL,S1653	0.569846	4.18523	0	0.753363
HAUS6,S409	0.98808	0.139825	0	0.753478
CEP192,S1200	-0.617295	6.71868	0	0.754744
CEP164,S226	-0.550024	6.14116	0	0.754905
CEP290,S1728	0.790398	1.44103	0	0.755546
MDM1,S182	0.804271	4.52603	0	0.756
PLK4,S439	-0.528514	6.1924	0	0.75617
CEP290,T1726	0.787998	1.43923	0	0.756292
NIN,S934	0.52496	6.7869	0	0.756364
CEP135,T1121	0.7247	9.06455	0	0.756648
CROCC,S1575	-0.99333	3.43456	0	0.756694
NIN,T811	-0.951666	3.70052	0	0.756991
C2CD3,S2224	-0.801254	4.74386	0	0.756995
MDM1,S78	1.02964	3.21321	0.00970816	0.757192
CEP192,S1749	-1.17909	3.85075	-0.0503513	0.757677
CEP63,S201	0.673343	8.99762	0	0.757934
CEP120,S434	0.522018	9.13772	0	0.758222
CEP192,S852	-0.549298	6.69487	0	0.758287
CCDC14,T699	-0.581097	6.46986	0	0.75853
CEP350,S2660	0.518824	5.6746	0	0.759183
ALMS1,S2714	-0.552074	5.79354	0	0.759206
NDE1,T215	0.520965	7.30758	0	0.759223
CEP295,S1191	0.593999	6.12754	0	0.760905
CKAP5,S1469	-1.37983	1.36208	-0.0887848	0.760982
CEP350,S1572	0.78879	4.60602	0	0.761207
CCDC14,S126	0.541918	4.78829	0	0.761283
ANKRD26,S1641	-0.945453	3.58087	0	0.761855
FBF1,S328	0.558351	8.61874	0	0.762201
CEP72,S248	0.666973	5.35667	0	0.762415
CEP152,S1063	0.663522	5.4484	0	0.762556
CNTLN,S86	1.29679	1.57034	0.0735597	0.762632
POC5,T562	0.572902	6.2821	0	0.76266
CEP164,S454	-0.529336	5.16277	0	0.76278
AKNA,S159	-0.543846	6.03628	0	0.762959
CEP68,S568	0.564702	7.40478	0	0.763671
CEP57,S15	0.511144	6.3777	0	0.763825
SDCCAG8,S711	2.50086	-1.41362	0.187129	0.76386
ALMS1,S1850	-1.89616	0.220197	-0.148269	0.76394
DZIP1,T676	-0.672036	5.02725	0	0.764198
PCM1,T859	0.896972	3.9279	0	0.764282
BCLAF1,S648	1.22356	1.71363	0.0584993	0.764384
ALMS1,S2492	-0.755307	5.42308	0	0.764406
H1-3,S56	0.971016	3.13737	0	0.764825
CEP120,T368	0.977597	2.78244	0	0.764901
CEP295,T893	0.673443	5.23772	0	0.764906
CROCC,S1476	-0.630656	3.22604	0	0.765258
AKNA,T922	1.18547	1.92506	0.0499315	0.76561
CEP350,S35	1.10961	2.20962	0.0316906	0.765793
CCDC14,S758	-1.05865	2.87149	-0.0178486	0.765927
NEDD1,S411	0.631458	3.01538	0	0.766266
POC5,S99	-0.958097	2.84054	0	0.766473
MPHOSPH9,T252	0.656104	4.85918	0	0.766526
SCRIB,S1448	-0.508842	6.41843	0	0.766815
OFD1,S811	-0.600649	3.82774	0	0.767094
CNTRL,S1469	1.08744	2.45512	0.0256646	0.767256
C2CD3,S2193	0.860997	3.78591	0	0.767365
CEP128,S1042	0.507356	7.30721	0	0.767475
PLK4,S330	0.790907	4.37046	0	0.767718
TCHP,S310	-0.786232	4.44271	0	0.767939
AKNA,S879	0.613535	5.84227	0	0.768445
CEP68,S349	-0.511628	7.33203	0	0.76854
NIN,S1656	-1.0094	1.41823	-0.00297686	0.768607
CEP350,S1024	-0.583603	3.70928	0	0.768947
MPHOSPH9,S390	0.973023	2.9057	0	0.769743
SDCCAG8,S693	0.965236	2.99696	0	0.769771
CEP135,S1035	0.917091	3.25831	0	0.770339
PCNT,S3118	-0.752128	4.61182	0	0.770356
CEP164,S1198	0.532693	8.09488	0	0.770512
CBY1,T44	0.838886	4.01084	0	0.771014
AKIP1,T81	-0.912147	0.897486	0	0.771156
SPICE1,S710	0.604644	5.73667	0	0.772247
STIL,S779	0.805729	4.31402	0	0.77236
CEP128,S334	-0.921096	3.564	0	0.772682
CEP350,T1255	0.620355	5.56202	0	0.772977
CEP68,S680	1.25786	1.42205	0.0628424	0.773016
CEP192,S1049	-0.712696	5.51794	0	0.77374
SCRIB,S502	-0.615773	5.83444	0	0.774072
ALMS1,S1601	-1.66709	1.06778	-0.120021	0.774571
HAUS6,S510	-0.700935	2.25862	0	0.774762
CCDC77,S36	0.495182	8.1092	0	0.775362
NIN,S1628	-1.36272	0.759752	-0.0802165	0.775499
KIZ,S321	0.483946	7.86362	0	0.775793
DYNC1LI1,S516	-0.625499	5.77947	0	0.776176
CEP192,T808	-0.765154	1.19076	0	0.776236
CROCC,S471	-0.605002	4.56377	0	0.776509
CSPP1,S926	-0.949528	4.82905	0	0.776894
HAUS8,T90	0.671232	5.03851	0	0.776995
CEP72,T400	-0.702098	4.93805	0	0.777921
CEP350,S239	0.978341	3.34757	0	0.77796
SPICE1,S819	-0.77109	1.41966	0	0.778365
ALMS1,S2018	-0.792276	4.17964	0	0.778403
CEP350,S1836	-1.00868	2.97986	-0.00261691	0.778465
CKAP5,S830	0.539381	7.96101	0	0.77873
CEP192,S281	0.512204	6.66428	0	0.779481
TCHP,S377	-1.17069	1.87004	-0.043388	0.780062
EDC4,S6	-0.625931	2.82989	0	0.780073
CEP128,T118	-0.476373	7.94671	0	0.780327
CEP68,S38	0.596362	5.89094	0	0.78117
PCM1,S1977	-0.921866	0.438207	0	0.781209
CEP192,S276	-0.472465	5.84986	0	0.781502
CEP95,S419	0.471525	6.07731	0	0.781862
CEP295,S1222	-0.476067	7.52875	0	0.782014
CCSER2,S231	0.479216	7.38181	0	0.782049
CFAP97,S19	1.2421	1.23693	0.0571758	0.782092
ALMS1,S2140	0.767682	4.25045	0	0.782247
BCLAF1,S287	0.868103	3.55026	0	0.782308
CEP152,Y1639	0.580361	2.70646	0	0.782364
CCSER2,S134	0.673268	5.13706	0	0.782375
ALMS1,S58	-0.470034	5.76585	0	0.782774
CEP135,S975	-0.732271	3.17439	0	0.782844
ANKRD26,S489	-0.471564	7.74121	0	0.782906
SPICE1,S100	0.580023	2.73765	0	0.783265
CDK5RAP2,S1688	0.469463	5.14175	0	0.783292
POC5,S567	-0.560802	4.65338	0	0.78341
KIZ,S12	0.51303	6.95933	0	0.783643
CEP192,S906	0.670751	4.85087	0	0.783746
PPP1R9A,T910	0.614042	5.7722	0	0.783936
AKNA,T302	-1.4004	1.28599	-0.0825118	0.784014
NIN,S1181	0.472808	7.03569	0	0.784031
CNTRL,S2056	0.806276	4.0429	0	0.7845
TBC1D31,S826	-0.927688	-0.498132	0	0.785241
ANKRD26,S422	0.891234	2.53749	0	0.786005
CEP350,S707	-0.505203	4.1519	0	0.78616
CEP350,S2657	-0.480365	5.2766	0	0.786292
HYLS1,S171	-0.757789	3.58429	0	0.786299
CKAP5,S1115	-0.632261	5.19661	0	0.786501
C2CD3,S266	-0.468402	6.10359	0	0.787488
ALMS1,T3187	-0.928493	3.02892	0	0.788261
PCM1,S1260	-0.760108	0.763454	0	0.788321
ALMS1,S2780	-0.724796	4.30442	0	0.78847
POC5,S454	-0.462486	7.45957	0	0.789651
SPICE1,T814	-0.78584	4.22649	0	0.789665
CEP250,S2309	-0.470042	7.74417	0	0.789828
KIZ,S619	0.454407	6.60242	0	0.789883
ALMS1,S3406	0.73977	4.12348	0	0.789974
KIF2A,S140	0.716107	4.48742	0	0.790472
PPP1R35,S45	0.486033	10.4718	0	0.791268
SPICE1,S278	0.533704	5.95539	0	0.791311
CROCC,S1451	-0.451948	6.89952	0	0.791576
AKNA,S534	-0.520749	8.75094	0	0.791621
ODF2,Y502	0.832897	3.66418	0	0.791909
CEP192,T1150	-0.568918	2.72289	0	0.79217
CEP250,S2498	-0.449226	5.8111	0	0.792766
MAP9,S230	-0.700103	4.41959	0	0.7929
CCDC14,S754	0.572262	8.16149	0	0.793004
CEP164,S1144	-0.824167	3.49861	0	0.79333
CEP97,Y775	0.581637	5.38553	0	0.7935
BCLAF1,S385	-0.829282	2.49033	0	0.793737
ANKRD26,S257	-0.548868	4.12199	0	0.793946
CEP68,S573	0.464728	6.637	0	0.794023
CEP120,S618	-0.694452	4.40633	0	0.794109
PCM1,S177	0.933414	2.46115	0	0.795134
LAS2,S161	0.646302	5.52507	0	0.795481
CEP162,S194	0.449929	7.31932	0	0.795524
CEP97,S736	0.94267	2.30825	0	0.795846
CCDC171,S434	-0.882277	3.04534	0	0.796382
CCDC171,T432	-0.882277	3.04534	0	0.796382
KIZ,S317	0.440915	7.97758	0	0.79641
ANKRD26,S1644	-0.723294	0.968613	0	0.796591
DZIP1,S603	1.16767	0.968613	0.0391297	0.797032
CEP250,S2297	0.441953	8.61196	0	0.797097
SPICE1,S317	0.441563	7.32156	0	0.797527
CNTRL,S2154	0.734544	3.89135	0	0.797782
PCM1,T803	1.94947	-3.33201	0.129278	0.798346
CEP350,T1153	0.850639	3.08793	0	0.798351
SPICE1,S593	-0.438977	6.02744	0	0.798804
ALMS1,S3070	-0.525315	5.92409	0	0.79887
ALMS1,T3274	0.45129	4.53189	0	0.799047
PCNT,S455	-0.493536	3.69252	0	0.799075
ALMS1,S2356	0.953846	2.9269	0	0.79953
ALMS1,S1939	-0.821573	3.46261	0	0.799809
DZIP1,T732	-0.565909	3.90267	0	0.800118
KIAA0753,S568	0.447704	9.91604	0	0.800801
POC5,S104	0.438525	5.61573	0	0.800825
PCM1,S991	-0.590738	5.63722	0	0.801453
CDK5RAP2,S1020	0.608641	4.94354	0	0.80149
PCM1,S110	0.849594	0.551711	0	0.801975
CCSER2,S470	0.852833	3.23687	0	0.802626
CEP164,Y1363	0.429165	6.5586	0	0.802926
POC1B,S357	-0.688976	0.918907	0	0.803323
CSPP1,S533	-0.638754	5.44324	0	0.803325
PPP1R9A,T370	0.525758	5.90163	0	0.803429
KIAA1328,S427	-0.814488	3.97153	0	0.803522
CEP164,S566	-0.424805	6.92458	0	0.803564
SPICE1,S594	-0.549023	3.96931	0	0.803786
IFFO2,S348	0.624445	2.03946	0	0.804054
SPICE1,S817	-0.474201	4.12308	0	0.804164
CEP250,S1055	0.814913	3.00721	0	0.804542
ALMS1,S3113	-0.945604	0.0980151	0	0.804597
CCSER2,S223	0.459508	8.39146	0	0.804612
ODF2L,T197	0.577721	5.05337	0	0.804851
CCDC61,S376	-0.64854	12.3755	0	0.804901
ALMS1,S2645	-0.78425	1.13074	0	0.805109
NPHP4,S510	0.428044	4.97757	0	0.805143
PPP1R9A,S928	-0.954375	4.42529	0	0.805155
HAUS6,T811	-0.43888	6.29012	0	0.80518
H4C1,T81	1.13193	0.992128	0.0304208	0.80526
CEP76,S75	-0.548572	4.01571	0	0.805308
CCDC15,S14	-0.6647	1.51561	0	0.805433
CCP110,S400	0.426432	6.87065	0	0.805791
CEP57L1,S124	0.902989	2.37929	0	0.806852
SLAIN1,S534	-0.898262	3.03137	0	0.807206
PLK4,S421	-1.03328	2.21991	-0.0083633	0.807281
CEP350,S1504	-0.685258	3.10041	0	0.807285
CEP128,S5	-0.727871	4.26197	0	0.807762
HAUS6,S507	-0.781383	3.58281	0	0.807894
CFAP97,S473	0.905482	2.34423	0	0.808108
C2CD3,S1821	-0.646531	4.78442	0	0.808367
CEP72,S455	0.570713	5.0001	0	0.808609
CEP128,T1083	0.470599	6.13658	0	0.808688
ANKRD26,S22	0.50398	4.779	0	0.808991
CEP164,S643	1.05457	1.5891	0.0132555	0.809372
CEP295,S1396	0.557242	5.1898	0	0.809542
PCNT,S2911	0.711679	1.6456	0	0.809724
CEP95,S451	0.425574	6.38957	0	0.810835
CEP164,T578	0.816832	3.24265	0	0.811181
CNTRL,S2298	-0.911447	2.53501	0	0.81122
IQCB1,S43	0.424554	5.24168	0	0.811827
CEP95,S453	-0.662752	3.21609	0	0.811908
PARP1,S277	2.01182	-3.63213	0.123923	0.81213
CEP350,S933	0.902216	2.12375	0	0.81249
FAM161A,S462	-0.807401	3.07439	0	0.812677
FAM161A,S466	-0.807401	3.07439	0	0.812677
HAUS6,S406	-0.663795	4.36075	0	0.813075
NEK2,S378	0.752149	3.18245	0	0.813297
KIAA0753,S183	-0.767637	0.237199	0	0.813329
CEP350,S1102	-0.403708	5.69807	0	0.813469
ODF2,T352	-0.658806	1.03101	0	0.813478
PCNT,S188	0.42044	6.20877	0	0.813872
PCM1,S690	0.945606	1.70008	0	0.814731
SDCCAG8,S53	-0.811692	3.02431	0	0.814734
SPICE1,S488	-0.697342	3.71627	0	0.814857
CEP89,S293	0.557056	5.16416	0	0.815004
CEP250,S639	-0.716654	3.58766	0	0.815215
CCDC14,S745	0.570789	4.80323	0	0.816366
CCP110,S177	0.513539	5.37121	0	0.816554
CCDC14,S888	-0.428143	7.76104	0	0.816673
ALMS1,S2101	0.809498	2.70432	0	0.817052
ALMS1,S2225	0.395383	5.38283	0	0.817897
CEP350,T1182	0.526996	5.18567	0	0.818151
ALMS1,S3647	-0.418431	5.0245	0	0.818427
KIAA1328,S65	-0.392542	5.9997	0	0.818871
KIZ,S650	-0.416694	4.57892	0	0.819075
CEP164,S1213	0.422963	7.03453	0	0.819171
CEP44,S345	0.390882	6.20613	0	0.819658
CNTRL,S925	0.506659	5.40604	0	0.81986
AKNA,S882	0.461653	5.982	0	0.820491
CNTLN,S520	0.912692	1.75454	0	0.820534
KIAA0586,T1034	0.649004	3.90622	0	0.8206
CCDC14,T128	0.929918	1.73611	0	0.82071
CEP152,S1515	-0.702641	3.8546	0	0.821105
CEP57L1,S31	0.397319	9.70423	0	0.8212
CEP152,S1355	0.536286	5.54699	0	0.821492
NIN,S306	-0.667002	3.90703	0	0.821986
PCNT,S201	-0.752444	3.88201	0	0.822116
C2CD3,S770	-0.411046	6.85353	0	0.822611
ODF2,S184	-0.786797	3.27342	0	0.822796
CEP250,S2246	1.8969	-2.6495	0.10953	0.823145
OFD1,S943	-0.383232	6.30854	0	0.823179
CEP350,T2742	-0.383119	5.30935	0	0.823383
CNTLN,S1328	-0.384623	6.41776	0	0.823852
ALMS1,S2958	-0.613528	4.09088	0	0.823892
OFD1,S830	-0.393811	6.65594	0	0.824106
KIAA1328,S179	-0.386392	5.24765	0	0.824119
CCSER2,S342	0.439741	4.81832	0	0.824207
CEP350,S2442	0.695445	0.750292	0	0.824228
MAP9,S625	-1.02713	1.13567	-0.00616059	0.825422
NIN,S1193	0.783359	2.65378	0	0.826196
CDK5RAP2,T1076	0.375165	5.57211	0	0.826835
MIIP,S53	0.394006	6.77475	0	0.827051
ALMS1,S2474	-0.391701	6.7337	0	0.827112
CEP192,T1041	0.457195	5.86391	0	0.827516
CEP164,S517	-0.384364	5.07923	0	0.828232
CEP192,S1044	0.383101	5.28876	0	0.828326
CEP95,S192	-0.489773	5.39148	0	0.82888
CEP350,T1253	0.541325	2.63753	0	0.829032
CEP120,S441	0.418628	9.54003	0	0.829152
SPICE1,S465	-0.83662	-1.52659	0	0.829667
SPICE1,S510	-0.798259	2.63959	0	0.829772
C2CD3,S2114	0.964566	3.61086	0	0.830103
CCDC14,S751	-0.688442	0.364933	0	0.830168
NDE1,T228	-0.431963	4.02821	0	0.830608
ALMS1,S3913	0.366516	5.75629	0	0.830787
ALMS1,S3455	-0.578342	1.26046	0	0.830847
CEP350,S1245	-0.498084	5.26033	0	0.830882
CEP350,S365	-0.461289	3.21202	0	0.830902
CEP68,S368	0.85835	2.26511	0	0.830906
DYNC1LI1,S207	-0.382543	6.274	0	0.83095
CNTROB,T740	0.483047	3.51117	0	0.831517
PIBF1,S642	0.504387	3.13772	0	0.831689
NIN,S80	0.826622	2.7421	0	0.831823
CEP192,S2090	-0.451881	2.99411	0	0.831841
DZIP1,T864	0.424855	7.05068	0	0.832233
ALMS1,S1572	-0.479449	2.89188	0	0.832667
CEP295,S434	0.472403	5.28229	0	0.832987
ALMS1,T3296	0.529672	3.81669	0	0.833587
C2CD3,S1606	0.386836	5.53956	0	0.834242
PCM1,S533	0.433019	3.18355	0	0.834391
SLAIN2,S391	-0.531278	1.39922	0	0.834484
CEP250,S2474	0.419356	8.28213	0	0.83462
SCRIB,S1475	-0.50113	5.59071	0	0.834667
CCDC14,S846	-1.33192	0.625159	-0.0541777	0.83488
CEP89,S173	-0.372891	7.43281	0	0.835028
TRAF5,S19	1.08371	-0.15632	0.0168756	0.835322
NIN,S522	0.625662	3.54646	0	0.835344
HYLS1,Y160	0.543679	4.51545	0	0.83536
CEP57,S490	0.584171	1.40376	0	0.835483
CEP350,S209	0.80268	3.14655	0	0.835598
DZIP1L,S397	0.69226	2.85354	0	0.835967
BCLAF1,S183	1.66069	-0.80725	0.0853674	0.836115
ODF2L,T79	0.93527	1.80147	0	0.836203
ALMS1,S92	-0.358561	6.98716	0	0.836377
PCNT,T78	-0.483366	2.26055	0	0.836526
ALMS1,S3927	0.451991	2.76294	0	0.836684
NEK2,S365	0.797834	2.69209	0	0.836928
CKAP5,T829	0.558639	1.80409	0	0.837279
CEP128,S18	0.536554	6.15936	0	0.837288
SPICE1,T45	0.42741	6.20858	0	0.837457
ODF2L,S81	0.698544	3.37061	0	0.837587
ANKRD26,S1198	0.843678	1.69244	0	0.837803
SLAIN2,S315	-0.354155	5.35031	0	0.83788
ODF2,S902	-0.396355	8.78258	0	0.838039
CEP128,S1084	0.410433	6.18311	0	0.838618
CEP162,S426	1.55353	-4.96975	0.0752661	0.838779
CEP83,S699	0.484444	4.98557	0	0.838887
CCDC14,T764	-0.739993	2.6696	0	0.839218
PPP1R9A,S184	0.519352	5.45975	0	0.839243
TBC1D31,S875	0.893942	2.57079	0	0.839282
PCNT,S2203	-0.351185	8.58118	0	0.839354
ANKRD26,T1390	0.348822	5.17353	0	0.839609
PCNT,S2188	0.448935	9.42287	0	0.83981
NIN,S835	1.62614	-5.62426	0.0806641	0.839929
ALMS1,S3779	0.498937	1.65316	0	0.839995
CFAP97,S325	0.835019	1.74947	0	0.840379
KIAA0753,S769	0.481139	4.9383	0	0.84053
ALMS1,S3467	-0.434817	5.74039	0	0.840697
CNTRL,S1447	0.553586	0.671537	0	0.840758
CEP350,S163	0.449044	2.70961	0	0.840846
STIL,S871	-0.65531	0.71809	0	0.840857
SLAIN1,S484	0.354355	6.50727	0	0.841236
CNTRL,S1400	0.740408	2.60902	0	0.841238
CEP120,S380	0.345689	8.33724	0	0.841422
CEP350,S2375	0.460741	2.25262	0	0.841552
CEP68,S340	0.451459	4.559	0	0.841634
CEP192,S190	0.343739	5.66889	0	0.841817
CEP162,S520	0.463523	5.67138	0	0.842732
CEP350,S424	-0.74507	2.528	0	0.842795
SPICE1,S810	0.351659	4.44104	0	0.842886
CEP152,S1641	0.541177	4.30707	0	0.843616
NPHP4,S496	0.441581	2.31019	0	0.843675
HAUS6,T396	0.797219	1.73993	0	0.843764
PPP1R9A,S306	0.569112	5.17168	0	0.843787
OFD1,T1001	0.590965	3.68365	0	0.843869
HYLS1,S299	-0.360946	7.39044	0	0.843961
ANKRD26,S1391	-0.338089	5.28547	0	0.844025
CCDC14,S849	-0.504392	2.78658	0	0.844077
LRRCC1,S21	0.489241	4.82677	0	0.844206
CEP350,S1589	0.453438	5.1296	0	0.844876
ALMS1,S164	-0.617467	-0.104035	0	0.845138
CFAP97,S218	-0.43684	4.43631	0	0.845151
CCDC34,S26	0.812339	1.77932	0	0.845409
DZIP1,S672	0.341227	5.49592	0	0.845598
CEP250,S685	0.562182	3.83402	0	0.846443
CDK5RAP2,S1680	-0.533571	3.24539	0	0.846719
CCDC14,S833	0.353039	6.75938	0	0.847004
KIZ,S647	-0.374981	3.96478	0	0.847133
PPP1R35,S47	0.399481	10.2736	0	0.847443
CFAP97,S474	0.645505	2.85025	0	0.847688
NIN,T1160	0.580363	0.0753569	0	0.847704
CEP152,S1676	0.374914	6.07659	0	0.8478
CEP120,S619	-0.582711	3.59473	0	0.847805
PCNT,S3253	-0.702656	2.84345	0	0.847873
CEP350,S170	0.584506	3.68578	0	0.847951
CEP152,S1259	0.339462	7.02095	0	0.84797
CEP162,S758	-0.353909	6.18787	0	0.848187
OFD1,S764	1.40531	-5.88832	0.0573112	0.848325
SCRIB,S1575	1.65293	0.436284	0.078192	0.848437
CEP128,S120	-0.500953	4.76963	0	0.848491
CEP135,S604	0.680862	2.59595	0	0.848985
FBF1,S43	-0.949781	0.0711071	0	0.849212
CEP164,S400	-0.36987	7.19664	0	0.849499
ALMS1,S3293	-0.32538	5.50537	0	0.849933
ALMS1,S1219	0.501635	4.68145	0	0.850315
CEP350,S1607	-0.661817	2.90876	0	0.850721
CEP83,S698	-0.580177	2.44145	0	0.850801
CEP192,S1112	0.417517	5.61034	0	0.851175
PCNT,S3285	0.686886	2.66486	0	0.851258
PCNT,S2225	-0.418194	7.66088	0	0.851492
CEP164,T1047	-0.523433	4.1541	0	0.852148
EDC4,S729	-0.321022	7.14299	0	0.852563
CEP95,S160	0.528229	3.9613	0	0.852689
AKNA,T1060	-0.470313	4.66384	0	0.85274
PCM1,S1784	-0.322541	5.85407	0	0.852815
ALMS1,S1999	-0.746673	-0.794468	0	0.853265
PLK4,S817	0.345717	7.30956	0	0.853502
AKNA,T1062	-0.467608	4.66162	0	0.853639
MAP9,S79	0.370983	5.79479	0	0.853746
TBC1D31,S1015	-0.335353	6.83815	0	0.853974
NEDD1,S468	-0.420955	5.27908	0	0.854227
SCRIB,S1225	-0.460001	5.49711	0	0.854285
SPICE1,T230	0.357732	8.38903	0	0.854548
CEP192,T387	1.47624	-5.17782	0.0613203	0.854559
CCHCR1,S805	0.348133	6.1408	0	0.854726
KIZ,T455	0.526539	3.88851	0	0.854922
HYLS1,S151	0.430829	2.76351	0	0.855195
NDE1,S211	-0.365182	6.8197	0	0.855713
ALMS1,S573	-0.944771	1.08762	0	0.855928
CEP152,S1426	-0.659165	2.71906	0	0.855949
PPP1R9A,S206	-0.433314	5.60396	0	0.85598
CCDC171,S1037	0.609053	2.89802	0	0.856096
PLK4,T170	-0.563063	3.62931	0	0.856471
CEP135,S439	-0.480919	1.65482	0	0.856614
CEP152,S1354	0.460925	2.18898	0	0.85675
CEP152,S7	0.682453	2.43619	0	0.856777
ANKRD26,S406	0.452031	4.72884	0	0.85687
CEP192,S1605	0.702954	1.81929	0	0.856976
CEP350,S2263	-0.441016	4.85454	0	0.857529
IRAK1BP1,S29	0.839996	1.02413	0	0.857916
PCNT,S255	-0.401469	3.38762	0	0.857977
ALMS1,S2746	-0.391416	3.57059	0	0.858095
HYLS1,S179	-0.331736	8.57159	0	0.858168
NIN,S1927	-0.306279	5.84565	0	0.858807
ALMS1,S3654	0.461531	3.62254	0	0.858821
MAP9,S41	-0.499248	4.08253	0	0.859032
MAP9,S63	-0.499248	4.08253	0	0.859032
RTTN,S1515	0.439962	2.58707	0	0.85912
AKNA,S997	-0.517506	4.83766	0	0.85945
KIZ,S623	0.310488	4.80128	0	0.859529
[truncated: 613 more rows]

## Sheet: Fig. 2C-I
Fig. 2C
	WT			CEP97-/-			CCP110-/-			MNR-/-			CEP90-/-			OFD1-/-			CNTROB-/-
DMSO	0	0	0	15.09	9.76	12	17.5	7.94	8.11	8.51	12	4	0	4.26	2.44	6.98	4.26	4.55	0	0	0
RO-3306	1.89	0	0	93.62	90.91	95.24	88.24	89.74	88.14	11.11	16.67	11.11	3.23	2.38	0	7.89	10.64	6.25	0	0	0
Fig. 2E
WT	0	0	0
CEP97KO-GFP	88.46	87.27	84.09
CEP97KO-CEP97-FL	2	3.64	0
Fig. 2G
WT	0	0	0
CEP97KO-a	7.32	11.11	9.09
CEP97KO-b	5.77	13.16	11.11
CCP110-a	9.76	12.5	14.29
CCP110-b	14.63	8.33	15
Fig. 2I
WT	462.9	449	467.1	470.6	449.7
CEP97KO	408.4	493.7	360.8	483.9	369.9	381.8	416.1	409.8	854.5	532.2	533.6	542	1546	461.6	429.9	457.4

## Sheet: Fig. 3
Fig. 3C
	DMSO			RO			Palbociclib			hydroxyurea
WT	0	0	0	0	0	0	0	0	0	0	0	0
CEP97KO	18.18	14.63	8.33	75.56	76	69.84	15.09	9.76	12	15	16.67	11.9
Fig. 3F
	DMSO+DMSO			DMSO+RO-3306			Aphi			Aphi+RO-3306			HU			HU+RO-3306
WT	0	0	0	0	0	0	0	0	0	0	0	0	0	0	0	0	0	0
CEP97KO	13.2	15	8.6	75.56	76	69.84	12.82	9.09	18.37	83.33	78.57	73.33	15	16.67	11.9	67.86	65.91	70.37
Fig. 3G
	DMSO+DMSO			DMSO+RO-3306			Palbo			Palbo+RO-3306
WT	0	0	0	0	0	0	0	0	0	0	0	0
CEP97KO	13.2	15	8.6	75.56	76	69.84	15.09	9.76	12	25	20	13.79

## Sheet: Fig. 4
Fig. 4B
WT	0	0	0
CEP97KO-a	13.333	7.407	9.091
CEP97KO-b	16	11.11	11.36
Fig. 4D
WT	0	0	0
CEP97-/-	13.333	16	7.407
CNTROB-/- Clone a	0	0	2.08
CNTROB-/- Clone b	1	0	0
CEP97-/- CNTROB-/- Clone a	2	6	1
CEP97-/- CNTROB-/- Clone b	2.08333	2.32558	0
Fig. 4F
WT	0	0	2.17
CEP97-/-	88	83.33	72.73
CNTROB-/- Clone a	0	0	1.89
CNTROB-/- Clone b	0	4.17	0
CEP97-/- CNTROB-/- Clone a	3.92	5.56	4.55
CEP97-/- CNTROB-/- Clone b	6.06	0	2
Fig. 4I
	DMSO			RO-3306
CEP97-/-CNTROB-/-	1.75	0	0	2	1.85	4.17
CEP97-/-CNTROB-/-+WT-Centrobin	8	11.11	6.67	71.43	57.69	66.67
CEP97-/-CNTROB-/-+Centrobin-S62A	12.5	9.677	16.667	69.697	67.857	62.264
CEP97-/-CNTROB-/-+Centrobin-S62D	1.961	0	1.961	30.769	38.462	32.836

## Sheet: Fig. 5
Fig. 5C
	Control					Cep97-/-
Second Heart Field	0	0	0	0		9.091	6.78	7.143	8.163
Ventral Forebrain	0	0	0	0	0	9.091	8.163	6.522	8	12.821
Fig. 5D
Centriole Length (um)	Control			Cep97-/-
<0.5	100	100	100	83.33	81.54	84.42
0.5-0.75	0	0	0	3.03	4.62	5.19
0.75-1	0	0	0	3.03	3.08	2.6
1-1.25	0	0	0	3.03	4.62	1.3
1.25-1.5	0	0	0	1.52	1.54	3.9
1.5-1.75	0	0	0	1.52	1.54	1.3
1.75-2	0	0	0	3.03	3.08	0
>2	0	0	0	1.52	0	1.3
Fig. 5E
Control	0.477	0.467	0.476	0.455	0.471	0.413	0.439	0.491	0.414	0.464	0.437	0.425	0.469	0.415	0.482	0.468	0.42	0.498	0.46	0.452	0.402	0.489	0.446	0.427	0.423	0.411	0.447	0.441	0.429	0.442	0.404	0.413	0.414	0.404	0.494	0.463	0.451	0.495	0.424	0.417	0.419	0.493	0.46	0.493	0.463	0.475	0.408	0.485	0.426
Cep97-/-	0.341	0.396	0.394	0.472	0.327	0.455	0.461	0.382	0.438	0.337	0.346	0.366	0.485	0.4	0.396	0.491	0.459	0.407	0.411	0.383	0.421	0.351	0.38	0.39	0.361	0.477	0.436	0.498	0.419	0.403	0.479	0.336	0.446	0.378	0.355	0.453	0.452	0.393	0.447	0.446	0.324	0.357	0.4	0.459	0.406	0.373	0.401	0.42	0.475
Fig. 5G
	DMSO			RO-3306
Control	4.26	2.78	6.25	5.41	1.79	7.32
Cep97-/-	15.63	7.5	7.69	89.29	68.75	81.13
Fig. 5I
	Control					Cep97-/-
Second Heart Field	86.667	94.286	93.023	94.595	90.909	63.636	81.633	78.261	72	80
Ventral Forebrain	78.125	90	82.5	69.444		59.091	61.017	76.19	53.061
Fig. 5J
	Ciliation Score
CEP97-normal centrioles	95	100	95	90
CEP97-long centriole	10	5	5	25
Fig. 5L
	DMSO				RO-3306
Control	93.75	86.11	89.29	82.76	76.47	55.56	66.67	78.57
Cep97-/-	81.48	76.92	80	68.63	22.22	13.33	10	30.77
Fig. 5N
WT	69.95	66.89	76.92
CEP97-/-	24.59	33.05	24.72
CNTROB-/-	59.15	68.97	74.68
CEP97-/-CNTROB-/-	43.3	44.81	47.27
CEP97-/-CNTROB-/-+WT-Centrobin	29.03	22.03	20.63
[truncated: 168 more columns]

## Sheet: Fig. 6
Fig. 6E
Control	97.5	89.19	92.11
Cep97-/-	50	62.86	60
Fig. 6G
gli1 mRNA
Control	1.66424	1.27227	2.36302	2.6414
Cep97-/-	0.886289	0.5831	1.19559	0.814534
ptch1 mRNA
Control	4.24063	3.71204	3.08814	4.03465
Cep97-/-	2.49313	0.941218	1.02196

## Sheet: Fig. S1
Fig. S1A
	G1 (DMSO)	S (DMSO)	G2 (DMSO)		G1 (RO)	S (RO)	G2 (RO)
0	45.2	17	36		45.2	17	36
3	46.7	16.5	34.5		40.4	16.7	41
6	54.2	13.8	29.5		35.8	13.6	48.5
9	52.7	14.8	30.4		29.5	12.5	55.9
12	51.7	17.5	28.9		17.6	14	66.4
15	47.9	17.3	33.1		4.85	9.52	81.6
18	50.7	17	29.3		3.6	7.74	85.4
21	49.1	17.5	30.8		2.82	5.89	86.1
24	46.8	18	34.4		3.13	6.36	86.9

## Sheet: Fig. S2
Fig. S2B
WT RPE1 cells
DMSO	0	0	0
RO-3306	0	0	0

[truncated: 7 more sheets: Fig. S3, Fig. S5, Fig. S7, Fig. S8, Fig. S9, Fig. S10, Fig. S11]
